# Supplementary material for: Reassessing Interkingdom Horizontal Gene Transfer Suggests Limited Influence on Plant Genomes
Source: Ecol Evol. 2025 Dec 17;15(12):e72653. doi: 10.1002/ece3.72653 (PMC12711439; doi:10.1002/ece3.72653)
Supplement: Supplementary file 1 — Table S1: List of articles reporting interkingdom HGT candidates analyzed in this study. Table S2: AVP settings applied to each candidate reanalyzed in this study. Table S3: Assembly statistics associated with each genome/candidate included in this study. Table S4: Classification of phylogenetic patterns and associated statistics for each HGT candidate. Table S5: Interkingdom HGT candidates classified according to relevant Plantae lineages, using the nomenclature established in Table S3. [file ECE3-15-e72653-s001.xlsx]

## Sheet: ST1
Supplementary Table 1. List of articles reporting interkingdom HGT candidates analyzed in this study
pmid	doi	title	abstract	year	month	day	jabbrv	journal	keywords	lastname	firstname	address	email	filter	observation
37557975	10.1016/j.bbabio.2023.149003	Mitochondrial alternative oxidase across the tree of life: Presence, absence, and putative cases of lateral gene transfer.		2023	9	11	Biochim Biophys Acta Bioenerg	Biochimica et biophysica acta. Bioenergetics	AOX; Lateral gene transfer; Mitochondria; Sequence contaminants; Animals; Gene Transfer, Horizontal; Plant Proteins; Oxidoreductases; Mitochondria; Plants; Eukaryota	Weaver	Ryan J	Department of Ecology, Evolution, and Organismal Biology, Iowa State University, Ames, IA, USA. Electronic address: rjweaver@iastate	rjweaver@iastate.edu	not_in_Viridiplantae	LGT of alternative oxidase from fungi and protists to nematodes, springtails, fungus gnats, and rotifers.
36118580	10.3389/fbioe.2022.971402	Horizontal gene transfer from genetically modified plants - Regulatory considerations.		2022	9	20	Front Bioeng Biotechnol	Frontiers in bioengineering and biotechnology	GM plants; GMO risk analysis; gene technology regulation; horizontal gene transfer; lateral gene transfer; vertical gene transfer	Philips	Joshua G	Office of the Gene Technology Regulator, Canberra, ACT, Australia	NA	not_in_Viridiplantae	Modified DNA in GM plants can be transfer horizontally to various recipients
34878842	10.1126/sciadv.abl3594	A unique flavoenzyme operates in ubiquinone biosynthesis in photosynthesis-related eukaryotes.		2025	5	30	Sci Adv	Science advances	NA	Xu	Jing-Jing	Shanghai Key Laboratory of Plant Functional Genomics and Resources, Plant Science Research Center, Shanghai Chenshan Botanical Garden, Shanghai 201602, China	NA	not_in_Viridiplantae	CoqF outside Diaphoretickes may be the result of eukaryote-to-eukaryote lateral gene transfer
34295324	10.3389/fmicb.2021.696522	Horizontal Transmission of Stress Resistance Genes Shape the Ecology of Beta- and Gamma-Proteobacteria.		2021	7	24	Front Microbiol	Frontiers in microbiology	Cronobacter sakazakii; Escherichia coli; Pseudomonas aeruginosa; disaggregase; heat tolerance; lebsiella pneumoniae; protease; small heat shock protein	Kamal	Shady Mansour	Department of Microbiology, Tumor and Cell Biology, Karolinska Institutet, Solna, Sweden	NA	candidates_not_identifiable	Explores the horizontal transmission of the transmissible locus of stress tolerance (tLST), found predominantly in beta- and gamma-Proteobacteria but not talks about the aceptor.
33887801	10.1111/nph.17328	Widespread lateral gene transfer among grasses.		2021	6	4	New Phytol	The New phytologist	Poaceae; adaptation; evolution; genomics; horizontal gene transfer; phylogenomics; Evolution, Molecular; Gene Transfer, Horizontal; Phylogeny; Poaceae; Prokaryotic Cells	Hibdige	Samuel G S	Animal and Plant Sciences, University of Sheffield, Western Bank, Sheffield, S10 2TN, UK	NA	candidates_not_identifiable	This study reveals that lateral gene transfer (LGT) is widespread among grass species.
33485954	10.1016/j.ygeno.2021.01.003	Analysis of organellar genomes in brown algae reveals an independent introduction of similar foreign sequences into the mitochondrial genome.		2022	2	22	Genomics	Genomics	Brown algae; Mitochondrial lateral gene transfer; Organellar genomes; Phylogeny; Evolution, Molecular; Gene Transfer, Horizontal; Genome, Chloroplast; Genome, Mitochondrial; Phaeophyceae; Phylogeny	Rana	Shivani	Institute of Biochemistry I, Faculty of Medicine, University of Cologne, Cologne, Germany	NA	abstract_not_about_HGT	This study explores mitochondrial and chloroplast genomes of kelp species, focusing on Laminaria rodriguezii and Laminaria solidungula. The analysis revealed an intriguing case of mitochondrial lateral gene transfer in L. rodriguezii.
32198762	10.1002/ajb2.1452	Reticulate evolution, lateral gene transfer, and innovation in plants.	NA	2020	5	4	Am J Bot	American journal of botany	horizontal gene transfer; hybridization; pangenome; phylogenetics; selection; Evolution, Molecular; Gene Transfer, Horizontal; Phylogeny; Plants	Dunning	Luke T	Animal and Plant Sciences, University of Sheffield, Sheffield, S10 2TN, UK	NA	candidates_not_identifiable	Essay about HGT in plants
31600629	10.1016/j.gde.2019.08.004	Evolutionary innovation, fungal cell biology, and the lateral gene transfer of a viral KilA-N domain.		2020	8	17	Curr Opin Genet Dev	Current opinion in genetics &amp; development	DNA-Binding Proteins; Evolution, Molecular; Fungi; Gene Transfer, Horizontal; Membrane Proteins; Nuclear Proteins; Phylogeny; Protein Conformation; Protein Domains; Repressor Proteins; Saccharomyces cerevisiae Proteins; Schizosaccharomyces pombe Proteins; Transcription Factors; Viral Regulatory and Accessory Proteins	Medina	Edgar M	University Program in Genetics and Genomics, Duke University, Durham, NC 27710, USA	NA	not_in_Viridiplantae	HGT from virus to fungi
28303404	10.1007/s10265-017-0922-8	Phylogenetic analysis of proteins involved in the stringent response in plant cells.		2017	12	11	J Plant Res	Journal of plant research	Chloroplast; GppA; Ppx; RelA/SpoT homolog; ppGpp; pppGpp; Bacteria; Chloroplasts; Gene Expression Regulation, Enzymologic; Gene Expression Regulation, Plant; Gene Transfer, Horizontal; Ligases; Phosphoprotein Phosphatases; Phylogeny; Plant Cells; Plant Proteins; Plants	Ito	Doshun	Graduate School of Bioscience and Biotechnology, Tokyo Institute of Technology, Yokohama, 226-8501, Japan	NA	candidates_not_identifiable	Plant RelA/SpoT homologs (RSHs) were introduced into proto-plant cells by at least two different HGT events.
27791104	10.1073/pnas.1608765113	Horizontal gene transfer is more frequent with increased heterotrophy and contributes to parasite adaptation.		2023	11	11	Proc Natl Acad Sci U S A	Proceedings of the National Academy of Sciences of the United States of America	HGT; genomic transfer; parasitism; phylogenomics; validation pipeline	Yang	Zhenzhen	Intercollege Graduate Program in Plant Biology, Huck Institutes of the Life Sciences, The Pennsylvania State University, University Park, PA 16802	NA	not_interdomain	HGT between parasitic plants and host plants
26598659	10.1073/pnas.1510461112	Evidence for extensive horizontal gene transfer from the draft genome of a tardigrade.		2016	8	16	Proc Natl Acad Sci U S A	Proceedings of the National Academy of Sciences of the United States of America	genome; horizontal gene transfer; lateral gene transfer; stress tolerance; tardigrade; Animals; DNA, Archaeal; DNA, Bacterial; DNA, Fungal; DNA, Plant; DNA, Viral; Gene Transfer, Horizontal; Genome; Genomic Library; Phylogeny; Sequence Analysis, DNA; Tardigrada	Boothby	Thomas C	Department of Biology, University of North Carolina at Chapel Hill, Chapel Hill, NC 27599	tboothby@gmail.com	not_in_Viridiplantae	A large fraction of the Hypsibius dujardini genome is derived from diverse bacteria as well as plants, fungi, and Archaea
24562812	10.1093/sysbio/syu007	A Bayesian method for analyzing lateral gene transfer.		2014	6	13	Syst Biol	Systematic biology	Bayes Theorem; Classification; Cyanobacteria; Evolution, Molecular; Gene Transfer, Horizontal; Models, Theoretical; Phylogeny; Tenericutes	Sj&#xf6;strand	Joel	Science for Life Laboratory, Tomtebodav&#xe4	NA	candidates_not_identifiable	This article presents a novel Bayesian Markov-chain Monte Carlo-based method designed for the analysis of lateral gene transfer events, integrating gene duplication, gene loss, HGT, and sequence evolution.
23849122	10.1016/j.plantsci.2013.06.002	Cross-kingdom gene transfer facilitates the evolution of virulence in fungal pathogens.		2014	1	27	Plant Sci	Plant science : an international journal of experimental plant biology	Horizontal gene transfer; Lateral gene transfer; NLP; Necrosis and ethylene inducing-like proteins; Niche specialisation; Biological Evolution; Fungal Proteins; Fungi; Gene Transfer, Horizontal; Plant Diseases; Plants; Virulence	Gardiner	Donald M	Commonwealth Scientific and Industrial Research Organisation (CSIRO) Plant Industry, Queensland Bioscience Precinct, 306 Carmody Road, St Lucia, Brisbane, Queensland 4067, Australia. donald.gardiner@csiro	donald.gardiner@csiro.au	not_in_Viridiplantae	Explores the role of cross-kingdom gene transfer in the evolution of virulence among fungal pathogens from plant genes.
23542649	10.1016/j.ympev.2013.03.012	Carotenoids in unexpected places: gall midges, lateral gene transfer, and carotenoid biosynthesis in animals.		2014	9	18	Mol Phylogenet Evol	Molecular phylogenetics and evolution	Animals; Carotenoids; Diptera; Evolution, Molecular; Gene Dosage; Gene Transfer, Horizontal; Genes, Fungal; Geranylgeranyl-Diphosphate Geranylgeranyltransferase; Insect Proteins; Intramolecular Lyases; Likelihood Functions; Molecular Sequence Annotation; Molecular Sequence Data; Oxidoreductases; Phylogeny; Sequence Analysis, DNA	Cobbs	Cassidy	Department of Biological Sciences, Vanderbilt University, Nashville, TN 37235, USA	NA	not_in_Viridiplantae	Investigates the unexpected presence of carotenoid biosynthesis genes in animals, specifically focusing on gall midges.
22342748	10.1016/j.cub.2012.01.054	Adaptive evolution of C(4) photosynthesis through recurrent lateral gene transfer.		2012	8	10	Curr Biol	Current biology : CB	Amino Acid Sequence; Biological Evolution; Evolution, Molecular; Gene Transfer, Horizontal; Molecular Sequence Data; Photosynthesis; Phylogeny; Plant Leaves; Plant Proteins; Poaceae; Sequence Alignment; Sequence Analysis, Protein; Transcriptome	Christin	Pascal-Antoine	Department of Ecology and Evolutionary Biology, Brown University, 80 Waterman Street, Providence, RI 02912, USA. pascal-antoine_christin@brown	christin@brown.edu	not_interdomain	The results highlight that plant-to-plant lateral gene transfers can be a significant source of genetic innovation and adaptation.
19639238	10.1007/s00239-009-9263-0	Acyl-CoA dehydrogenases: Dynamic history of protein family evolution.		2009	11	4	J Mol Evol	Journal of molecular evolution	Acyl-CoA Dehydrogenases; Amino Acid Sequence; Bayes Theorem; Conserved Sequence; Evolution, Molecular; Glutaryl-CoA Dehydrogenase; Humans; Molecular Sequence Data; Multigene Family; Phylogeny	Swigonov&#xe1;	Zuzana	Department of Pediatrics, University of Pittsburgh, Children's Hospital of Pittsburgh, PA 15213, USA. zus3@pitt	zus3@pitt.edu	candidates_not_identifiable	Plant GCD-like oxidase gain event could have been a LGT from a bacterial donor
18257678	10.1094/MPMI-21-3-0287	Recent fungal diseases of crop plants: is lateral gene transfer a common theme?		2008	7	25	Mol Plant Microbe Interact	Molecular plant-microbe interactions : MPMI	Fungal Proteins; Gene Transfer, Horizontal; Genes, Fungal; Oomycetes; Plant Diseases; Species Specificity	Oliver	Richard P	Australian Centre for Necrotrophic Fungal Pathogens, Murdoch University, WA 6149, Australia. roliver@murdoch.edu	roliver@murdoch.edu.au	abstract_not_about_HGT	This paper explores the emergence of new fungal diseases in crops and suggests that HGT could be a contributing factor.
15475163	10.1016/j.gene.2004.06.048	Lateral gene transfer and the complex distribution of insertions in eukaryotic enolase.		2004	12	10	Gene	Gene	Amino Acid Sequence; Animals; DNA; Eukaryotic Cells; Evolution, Molecular; Gene Transfer, Horizontal; Molecular Sequence Data; Phosphopyruvate Hydratase; Phylogeny; Sequence Alignment; Sequence Analysis, DNA; Sequence Homology, Amino Acid	Harper	James T	Department of Botany, Canadian Institute for Advanced Research, University of British Columbia, Vancouver, British Columbia, 3529-6270 University Boulevard, Vancouver, BC, Canada V6T 1Z4	NA	abstract_not_about_HGT	Describes the complex distribution of insertions in eukaryotic enolase.
15123384	10.1016/j.fct.2004.02.001	The relevance of gene transfer to the safety of food and feed derived from genetically modified (GM) plants.		2004	7	12	Food Chem Toxicol	Food and chemical toxicology : an international journal published for the British Industrial Biological Research Association	Animal Feed; Animals; Consumer Product Safety; European Union; Food Analysis; Food Supply; Gene Transfer Techniques; Gene Transfer, Horizontal; Genetic Engineering; Humans; International Cooperation; Plants, Genetically Modified; Risk Assessment	van den Eede	G	European Commission Directorate General Joint Research Centre, Institute for Health and Consumer Protection, Biotechnology and GMOs Unit, Via E. Fermi 1-T.P. 331, I-21020 Ispra (VA), Italy. guy.van-den-eede@cec.eu	eede@cec.eu.int	not_interdomain	Provides a review on horizontal gene transfer and its implications for the safety of food and feed derived from transgenic crops.
12455964	10.1128/EC.1.2.304-310.2002	Evolutionary analyses of the small subunit of glutamate synthase: gene order conservation, gene fusions, and prokaryote-to-eukaryote lateral gene transfers.		2003	2	10	Eukaryot Cell	Eukaryotic cell	Amino Acid Sequence; Animals; Artificial Gene Fusion; Cytochrome c Group; Diplomonadida; Eubacterium; Eukaryotic Cells; Evolution, Molecular; Gene Order; Gene Transfer, Horizontal; Genes, Protozoan; Glutamate Synthase; Molecular Sequence Data; Operon; Oxidoreductases; Phylogeny; Prokaryotic Cells; Protein Subunits; Sequence Homology, Amino Acid	Andersson	Jan O	The Canadian Institute for Advanced Research, Program in Evolutionary Biology, Department of Biochemistry and Molecular Biology, Dalhousie University, Halifax, Nova Scotia B3H 4H7, Canada. joanders@is.dal	joanders@is.dal.ca	candidates_not_identifiable	Provides phylogenetic and gene order analyses of the subunit of glutamate synthase and its homologues, indicating that HGT has been crucial in the propagation of these genes.
12049666	10.1186/gb-2002-3-5-research0025	Lateral gene transfer and parallel evolution in the history of glutathione biosynthesis genes.		2002	7	3	Genome Biol	Genome biology	Animals; Bacterial Proteins; Computational Biology; Databases, Protein; Evolution, Molecular; Fungal Proteins; Gene Deletion; Gene Transfer, Horizontal; Genetic Variation; Glutamate-Cysteine Ligase; Glutathione Synthase; Plant Proteins; Protozoan Proteins	Copley	Shelley D	Department of Molecular, Cellular, and Developmental Biology and the Cooperative Institute for Research in Environmental Sciences, University of Colorado at Boulder, Campus Box 216, Boulder, CO 80309, USA. copley@cires.colorado	copley@cires.colorado.edu	candidates_not_identifiable	Describes potential HGT events between bacteria, protists and plants. No candidates specified.
34324713	10.1111/nph.17655	Diversity and origin of carotenoid biosynthesis: its history of coevolution towards plant photosynthesis.		2021	9	29	New Phytol	The New phytologist	carotenoid biosynthesis; carotenoid structures; gene families; horizontal gene transfer; light-harvesting; oxygenic photosynthesis; pathway evolution; Carotenoids; Chlorophyta; Cyanobacteria; Photosynthesis; Plastids	Sandmann	Gerhard	Institute of Molecular Biosciences, Goethe-University Frankfurt/M, Max von Laue Str. 9, Frankfurt, D-60438, Germany	NA	abstract_not_about_HGT	This review focuses on the evolution of carotenoid biosynthesis pathways in relation to photosynthesis.
34707579	10.3389/fmicb.2021.717809	A Review on Occurrence and Spread of Antibiotic Resistance in Wastewaters and in Wastewater Treatment Plants: Mechanisms and Perspectives.		2024	4	3	Front Microbiol	Frontiers in microbiology	antibiotic resistance genes; antibiotic resistant bacteria; antibiotics; spread mechanisms; wastewater treatment plants	Uluseker	Cansu	Department of Chemistry, Bioscience and Environmental Engineering, Faculty of Science and Technology, University of Stavanger, Stavanger, Norway	NA	not_in_Viridiplantae	Reviews antibiotic resistance genes (ARGs) in wastewater and treatment plants, focusing on resistance spread and removal. It mentions HGT among bacteria but does not address HGT towards plants.
33930136	10.1093/femsre/fuab022	Microbial-driven genetic variation in holobionts.		2022	2	1	FEMS Microbiol Rev	FEMS microbiology reviews	evolution; holobiont; hologenome; horizontal gene transfer; microbiome; microbiota; Animals; Biological Evolution; Gene Transfer, Horizontal; Genetic Variation; Humans; Microbiota; Symbiosis	Zilber-Rosenberg	Ilana	Department of Molecular Microbiology and Biotechnology, Tel Aviv University, Ramat Aviv, Israel	NA	abstract_not_about_HGT	Explores how genetic variation within holobionts (host and microbiome) manifests from both observable variations and the processes that generate these variations. It highlights that prokaryotic diversity has been influenced by HGT.
33187698	10.1016/j.scitotenv.2020.143205	The composition of antibiotic resistance genes is not affected by grazing but is determined by microorganisms in grassland soils.		2021	1	22	Sci Total Environ	The Science of the total environment	Antibiotic resistance genes; Eurasian steppe; Grassland soils; Grazing management; Metagenomics; Soil microbes; Anti-Bacterial Agents; Drug Resistance, Microbial; Ecosystem; Genes, Bacterial; Grassland; Soil; Soil Microbiology	Zheng	Zhenzhen	College of Life Sciences, University of Chinese Academy of Sciences, Beijing 100049, China	NA	abstract_not_about_HGT	Explores the impact of long-term grazing on the composition of antibiotic resistance genes in grassland soils.
31332314	10.1038/s41477-019-0458-0	Convergent horizontal gene transfer and cross-talk of mobile nucleic acids in parasitic plants.		2020	5	5	Nat Plants	Nature plants	Chromosome Mapping; Cuscuta; Gene Transfer, Horizontal; Host-Parasite Interactions; Nucleic Acids	Yang	Zhenzhen	Intercollege Graduate Program in Plant Biology, Huck Institutes of the Life Sciences, The Pennsylvania State University, University Park, PA, USA	NA	not_interdomain	HGT-derived parasite plant small RNAs may function in the parasite-host interaction
22534306	10.4014/jmb.1110.10066	Monitoring of horizontal gene transfer from agricultural microorganisms to soil bacteria and analysis of microbial community in soils.		2012	8	20	J Microbiol Biotechnol	Journal of microbiology and biotechnology	Bacillus subtilis; Bacteria; Cucumis sativus; Gene Transfer, Horizontal; Solanum lycopersicum; Pseudomonas fluorescens; Soil Microbiology	Kim	Sung Eun	Division of Biosystems Research, Korea Research Institute of Bioscience and Biotechnology, Daejeon 305-806, Korea	NA	not_in_Viridiplantae	HGT from bacteria to bacteria.
21539433	10.1094/MPMI-03-11-0055	Horizontal gene transfer in nematodes: a catalyst for plant parasitism?		2011	10	13	Mol Plant Microbe Interact	Molecular plant-microbe interactions : MPMI	Animals; Gene Transfer, Horizontal; Host-Parasite Interactions; Nematoda; Phylogeny; Plants	Haegeman	Annelies	Department of Molecular Biotechnology, Ghent University, Ghent, Belgium	NA	not_in_Viridiplantae	Horizontal gene transfer from bacteria and fungi.
17273854	10.1007/s00253-007-0846-7	Field study results on the probability and risk of a horizontal gene transfer from transgenic herbicide-resistant oilseed rape pollen to gut bacteria of bees.		2007	9	4	Appl Microbiol Biotechnol	Applied microbiology and biotechnology	Aminobutyrates; Animals; Bacteria; Bees; Brassica napus; Gene Transfer, Horizontal; Herbicide Resistance; Herbicides; Phylogeny; Plants, Genetically Modified; Pollen; Polymerase Chain Reaction; RNA, Ribosomal, 16S	Mohr	Kathrin I	Institut f&#xfc	NA	not_in_Viridiplantae	HGT from transgenic plant to bacteria.
15340480	10.1038/nbt1009	Problems in monitoring horizontal gene transfer in field trials of transgenic plants.		2005	2	10	Nat Biotechnol	Nature biotechnology	Ecosystem; Environmental Monitoring; Gene Expression Profiling; Gene Transfer, Horizontal; Genetic Engineering; Genetic Testing; Plants, Genetically Modified; Protein Engineering; Recombinant Proteins; Research Design; Risk Assessment; Risk Factors; Soil Microbiology	Heinemann	Jack A	New Zealand Institute of Gene Ecology, University of Canterbury, 8020, Private Bag 4800, Christchurch, New Zealand. jack.heinemann@canterbury	jack.heinemann@canterbury.ac.nz	not_in_Viridiplantae	Review of problems caused by HGT from transgenic plantas to soil bacteria.
9729765	10.1111/j.1574-6976.1998.tb00362.x	Horizontal gene transfer from transgenic plants to terrestrial bacteria--a rare event?		1998	9	25	FEMS Microbiol Rev	FEMS microbiology reviews	Bacteria; Conjugation, Genetic; Ecology; Gene Transfer, Horizontal; Plants, Genetically Modified; Risk Assessment; Transduction, Genetic; Transformation, Genetic	Nielsen	K M	UNIGEN-Center for Molecular Biology, Norwegian University of Science and Technology, Trondheim, Norway. kaare.nielsen@unigen.unit	kaare.nielsen@unigen.unit.no	not_in_Viridiplantae	HGT from transgenic plant to bacteria.
8135513	10.1128/aem.60.2.496-500.1994	Evidence for phage-mediated gene transfer among Pseudomonas aeruginosa strains on the phylloplane.		1994	4	21	Appl Environ Microbiol	Applied and environmental microbiology	Bacteriophages; Models, Biological; Plants; Pseudomonas aeruginosa; Transfection	Kidambi	S P	Department of Microbiology and Molecular Genetics, Oklahoma State University, Stillwater 74078	NA	not_in_Viridiplantae	This study investigated the potential of plant leaves to act as surfaces on which transduction can occur among microorganisms.
7934919	10.1111/j.1365-2958.1993.tb01221.x	The sialidase superfamily and its spread by horizontal gene transfer.		1994	11	14	Mol Microbiol	Molecular microbiology	Amino Acid Sequence; Bacteria; Gene Transfer, Horizontal; Genes, Bacterial; Isoenzymes; Molecular Sequence Data; Multigene Family; Neuraminidase; Sequence Homology, Amino Acid	Roggentin	P	Biochemisches Institut, Christian-Albrechts-Universit&#xe4	NA	not_in_Viridiplantae	Indicates that sialidase genes were recently transferred via phages among bacteria, but apparently homologous enzymes may have acquired from animal hosts.
35700229	10.1093/gbe/evac091	Mitochondrial phylogenomics of Cuscuta (Convolvulaceae) reveals a potentially functional horizontal gene transfer from the host.		2024	2	16	Genome Biol Evol	Genome biology and evolution	Solanales; hemiparasitic; heterotrophy; holoparasitic; mitochondrion	Lin	Qianshi	Department of Biology, University of Toronto Mississauga, &#xa0	NA	not_interdomain	First example of organellar HGT from host to Cuscuta
33571209	10.1371/journal.pone.0245727	Genomic diversity and organization of complex polysaccharide biosynthesis clusters in the genus Dickeya.		2021	7	26	PLoS One	PloS one	Base Sequence; Dickeya; Gene Transfer, Horizontal; Genetic Variation; Genome, Bacterial; Multigene Family; O Antigens; Open Reading Frames; Phylogeny; Plant Diseases; Sequence Homology	Ranjan	Manish	CSIR-National Botanical Research Institute (CSIR-NBRI), Lucknow, Uttar Pradesh, India	NA	abstract_not_about_HGT	Explores genomic diversity and organization of polysaccharide and lipopolysaccharide biosynthesis clusters in the genus Dickeya due to not specific HGT events.
33171385	10.1016/j.syapm.2020.126151	Phylogeny of symbiotic genes reveals symbiovars within legume-nodulating Paraburkholderia species.		2021	3	2	Syst Appl Microbiol	Systematic and applied microbiology	Biological nitrogen fixation; Paraburkholderia; Rhizobia; Symbiotic genes; Symbiovar; Bacterial Typing Techniques; Brazil; Burkholderiaceae; DNA, Bacterial; Fabaceae; Genes, Bacterial; Mimosa; Phylogeny; RNA, Ribosomal, 16S; Root Nodules, Plant; Sequence Analysis, DNA; Symbiosis	Paulitsch	Fabiane	Embrapa Soja, C.P. 231, 86001-970 Londrina, Paran&#xe1	paulitsch@hotmail.com	candidates_not_identifiable	Candidates not findable. This study investigates the phylogeny of symbiotic genes in Paraburkholderia species that nodulate with legumes and fix atmospheric nitrogen. Speaks about lateral gene transfer
23251445	10.1371/journal.pone.0051159	Multiple inter-kingdom horizontal gene transfers in the evolution of the phosphoenolpyruvate carboxylase gene family.		2013	6	11	PLoS One	PloS one	Archaea; Bacteria; Gene Transfer, Horizontal; Likelihood Functions; Phosphoenolpyruvate Carboxykinase (ATP); Phosphoenolpyruvate Carboxykinase (GTP); Phylogeny; Plants	Peng	Yingmei	State Key Laboratory of Genetic Resources and Evolution, Kunming Institute of Zoology, Chinese Academy of Sciences, Kunming, PR China	NA	candidates_not_identifiable	PEPC in Eukaryote is a gene originated via HGT from bacteria symbiont (probably the ancestor of chloroplast)
22346340	10.4137/EBO.S8486	Interkingdom gene transfer may contribute to the evolution of phytopathogenicity in botrytis cinerea.		2012	8	23	Evol Bioinform Online	Evolutionary bioinformatics online	Botrytis cinerea; horizontal gene transfer; phylogeny; phytopathogenicity	Zhu	Bo	State Key Laboratory of Rice Biology and Key Laboratory of Molecular Biology of Crop Pathogens and Insects, Ministry of Agriculture, Institute of Biotechnology, Zhejiang University, Hangzhou 310029, China	NA	not_in_Viridiplantae	HGT from bacteria and plants to Botrytis cinerea (fungus)
19584142	10.1105/tpc.109.065805	Phylogenomic analysis demonstrates a pattern of rare and ancient horizontal gene transfer between plants and fungi.		2009	10	27	Plant Cell	The Plant cell	Evolution, Molecular; Fungi; Gene Transfer, Horizontal; Phylogeny; Plants	Richards	Thomas A	Centre for Eukaryotic Evolutionary Microbiology, School of Biosciences, University of Exeter, Exeter, EX4 4QD, United Kingdom. t.a.richards@exeter	t.a.richards@exeter.ac.uk	not_in_Viridiplantae	HGT from plant to fungi.
19081010	10.1051/ebr:2008019	Phylogeny of chitinases and its implications for estimating horizontal gene transfer from chitinase-transgenic silver birch (Betula pendula).		2009	3	26	Environ Biosafety Res	Environmental biosafety research	Amino Acid Sequence; Beta vulgaris; Betula; Chitinases; Expressed Sequence Tags; Gene Transfer, Horizontal; Phylogeny; Plants, Genetically Modified; Sequence Analysis, DNA	Lohtander	Katileena	Botanical Museum, P.O. Box 7, 00014 University of Helsinki, Finland. katileena.lohtander@helsinki	katileena.lohtander@helsinki.fi	not_in_Viridiplantae	Phylogenetic evidence supports that some bacterial class IV chitinases likely originated from eukaryotic chitinases via a single HGT event.
16730850	10.1016/j.tig.2006.05.004	Ancient horizontal gene transfer can benefit phylogenetic reconstruction.		2006	9	27	Trends Genet	Trends in genetics : TIG	Amino Acid Sequence; Animals; Computational Biology; DNA Topoisomerase IV; Evolution, Molecular; Gene Transfer, Horizontal; Genome, Archaeal; Genome, Bacterial; Models, Genetic; Molecular Sequence Data; Phylogeny	Huang	Jinling	Department of Biology, East Carolina University, Greenville, NC 27858, USA. huangj@ecu	huangj@ecu.edu	not_in_Viridiplantae	*The HGT is in Rhodophyta | Anaeromyxobacter(NC_011962)-Cyanidiococcus(NC_014417)|KAF6005239.1|Prot: TOP6b
12397183	10.1073/pnas.192573799	Origin of plant glycerol transporters by horizontal gene transfer and functional recruitment.		2003	1	15	Proc Natl Acad Sci U S A	Proceedings of the National Academy of Sciences of the United States of America	Amino Acid Sequence; Carrier Proteins; Consensus Sequence; Conserved Sequence; Evolution, Molecular; Gene Transfer Techniques; Glycerol; Molecular Sequence Data; Phylogeny; Plants; Sequence Alignment; Sequence Homology, Amino Acid	Zardoya	Rafael	Departamento de Biodiversidad y Biologia Evolutiva, Museo Nacional de Ciencias Naturales, Jos&#xe9	rafaz@mncn.csic.es	candidates_not_identifiable	The study examines the evolution of the membrane intrinsic protein family, HGT event 1200 millions years ago.
11371578	10.1093/oxfordjournals.molbev.a003891	Identification and structure of the Rhizobium galegae common nodulation genes: evidence for horizontal gene transfer.		2001	7	26	Mol Biol Evol	Molecular biology and evolution	Bacterial Proteins; DNA, Bacterial; Evolution, Molecular; Fabaceae; Gene Order; Gene Transfer, Horizontal; Molecular Sequence Data; Operon; Phylogeny; Plants, Medicinal; RNA, Ribosomal, 16S; Restriction Mapping; Rhizobium; Rhizobium leguminosarum; Sequence Analysis, DNA; Sinorhizobium meliloti; Species Specificity; Symbiosis	Suominen	L	Department of Applied Chemistry and Microbiology, Institute of Biotechnology, University of Helsinki, Biocenter 1, FIN-00014 Helsinki, Finland. leena.suominen@helsinki	leena.suominen@helsinki.fi	not_in_Viridiplantae	Presents the organization and sequence of the nod genes in Rhizobium galegae, a symbiotic bacterium that forms a nitrogen-fixing relationship with leguminous plants.
39001704	10.1002/jev2.12474	Characterisation of LPS+ bacterial extracellular vesicles along the gut-hepatic portal vein-liver axis.		2024	7	13	J Extracell Vesicles	Journal of extracellular vesicles	bacterial extracellular vesicles; dysbiosis; gut microbiome; inflammation; lipopolysaccharide; Animals; Extracellular Vesicles; Liver; Lipopolysaccharides; Mice; Gastrointestinal Microbiome; Portal Vein; Mice, Inbred C57BL; Male; Bacteria; Toll-Like Receptor 4; Obesity; Feces; Dysbiosis	Jain	Heetanshi	Department of Cancer Biology, Wake Forest University School of Medicine, Winston-Salem, North Carolina, USA	NA	abstract_not_about_HGT	The main topic of the paper is not HGT baerly mention it
38980562	10.1007/s11306-024-02138-7	Metabolic picture of microbial interaction: chemical crosstalk during co-cultivation between three dominant genera of bacteria and fungi in medicinal plants rhizosphere.		2024	7	9	Metabolomics	Metabolomics : Official journal of the Metabolomic Society	Co-culture; Interkingdom; Metabolomic profiling; Microbial interaction; Plants, Medicinal; Rhizosphere; Microbial Interactions; Aspergillus; Bacteria; Trichoderma; Bacillus; Fungi; Metabolomics; Coculture Techniques; Soil Microbiology	Zohair	Moustafa M	Graduate School of Bioresource and Bioenvironmental Sciences, Kyushu University, Fukuoka, 819-0395, Japan	NA	abstract_not_about_HGT	Microbial communities affect several aspects of the earth's ecosystem through their metabolic interaction
38725098	10.1080/21505594.2024.2350904	Norepinephrine may promote the progression of <i>Fusobacterium nucleatum</i> related colorectal cancer via quorum sensing signalling.		2024	5	10	Virulence	Virulence	Fusobacterium nucleatum; Stress; autoinducer-2; colorectal cancer; norepinephrine; Quorum Sensing; Fusobacterium nucleatum; Animals; Colorectal Neoplasms; Norepinephrine; Mice; Humans; Signal Transduction; Disease Progression; Fusobacterium Infections; Virulence; Homoserine; Mice, Inbred C57BL; Male; Lactones	Du	Xinhao	Department of Gastroenterology, Clinical Medical College and the First Affiliated Hospital of Chengdu Medical College, Chengdu, Sichuan, P.R. China	NA	abstract_not_about_HGT	Effects of host norepinephrine on the carcinogenicity of Fusobacterium nucleatum in colorectal cancer
38721278	10.3389/fmolb.2024.1386598	Harnessing inter-kingdom metabolic disparities at the human-fungal interface for novel therapeutic approaches.		2024	5	10	Front Mol Biosci	Frontiers in molecular biosciences	functional biochemistry; fungal infections; inflammation; metabolic network; mycobiota	Costantini	Claudio	Department of Medicine and Surgery, University of Perugia, Perugia, Italy	NA	abstract_not_about_HGT	Human-fungal interactions influence diseases and offer novel therapeutic opportunities.
38576623	10.3389/fimmu.2024.1371317	Bacterial membrane vesicles: orchestrators of interkingdom interactions in microbial communities for environmental adaptation and pathogenic dynamics.		2024	4	8	Front Immunol	Frontiers in immunology	bacteria; environmental adaptation; intermicrobial interactions; membrane vesicles; pathogenic process; Bacteria; Virulence; Microbiota	Xiu	Lijun	State Key Laboratory of Mariculture Breeding, Fisheries College of Jimei University, Xiamen, Fujian, China	NA	abstract_not_about_HGT	Overview of membrane vesicles in regulating bacterial physiology and pathogenic processes
38114197	10.1136/rmdopen-2023-003529	Gut-joint axis in knee synovitis: gut fungal dysbiosis and altered fungi-bacteria correlation network identified in a community-based study.		2023	12	21	RMD Open	RMD open	fungi; gastrointestinal microbiome; osteoarthritis, knee; synovitis; ultrasonography; Humans; Female; Middle Aged; Dysbiosis; Cross-Sectional Studies; Synovitis; Fungi; Bacteria	Jiang	Ting	Department of Orthopaedics, Xiangya Hospital Central South University, Changsha, China	NA	abstract_not_about_HGT	Gut fungal microbiota and the fungi-bacteria correlation network with knee synovitis.
38098063	10.1186/s40168-023-01693-w	Shotgun metagenomics reveals interkingdom association between intestinal bacteria and fungi involving competition for nutrients.		2023	12	16	Microbiome	Microbiome	Comprehensive database; Diet; Microbiome; Mycobiome; Shotgun metagenomes; Humans; Fungi; Microbiota; Mycobiome; Bacteria; Metagenomics; Nutrients	Xie	Zixuan	Microbiome Lab, Vall d'Hebron Institut de Recerca (VHIR), Vall d'Hebron Barcelona Hospital Campus, Barcelona, Spain	NA	abstract_not_about_HGT	Study of the human gut microbiome integrating fungal, bacterial, and dietary data.
38014962	10.1128/aem.01406-23	Interkingdom and intrakingdom interactions in the microbiome of <i>Heterobasidion</i> fruiting body and associated decayed woody tissues.		2023	12	22	Appl Environ Microbiol	Applied and environmental microbiology	Heterobasidion; interkingdom; intrakingdom; microbiome interaction; wood decay process; Wood; Basidiomycota; Forests; Ascomycota; Microbiota	Ren	Wenzi	Department of Forest Sciences, University of Helsinki, Helsinki, Finland	NA	abstract_not_about_HGT	Interkingdom and intrakingdom interactions in the microbiome of Heterobasidion-infected wood
37844380	10.1016/j.phymed.2023.155108	Aloe vera peel-derived nanovesicles display anti-inflammatory properties and prevent myofibroblast differentiation.		2023	11	14	Phytomedicine	Phytomedicine : international journal of phytotherapy and phytopharmacology	Interkingdom communication; Nanotherapy; Plant extracellular vesicles; Aloe; Myofibroblasts; Wound Healing; Burns; Anti-Inflammatory Agents	Ram&#xed;rez	Orlando	Centro de Medicina Regenerativa, Facultad de Medicina, Cl&#xed	NA	abstract_not_about_HGT	Potential of aloe vera plant nanovesicles for the treatment of burn wounds
37838821	10.1038/s41396-023-01533-7	Soil bacterium manipulates antifungal weapons by sensing intracellular type IVA secretion system effectors of a competitor.		2023	12	4	ISME J	The ISME journal	Humans; Antifungal Agents; Phloroglucinol; Fungi; Microbial Interactions	Wang	Bingxin	College of Plant Protection (State Key Laboratory of Biological interactions and Crop Health	NA	abstract_not_about_HGT	Novel pattern of microbial interspecies and interkingdom interactions
37832690	10.1016/j.scitotenv.2023.167530	Chronic exposure to pesticides disrupts the bacterial and fungal co-existence and the cross-kingdom network characteristics of honey bee gut microbiome.		2023	11	15	Sci Total Environ	The Science of the total environment	Dysbiosis; Gut microbiota; Honey bees; Interkingdom network analysis; Microbes' coexistence; Pesticides; Bees; Animals; Gastrointestinal Microbiome; Pesticides; Fungicides, Industrial; Microbiota; Serratia marcescens	Al Naggar	Yahya	Department of Community Ecology, UFZ-Helmholtz Centre for Environmental Research, Theodor-Lieser-Str. 4, 06120 Halle (Saale), Germany	yehia.elnagar@science.tanta.edu.eg	abstract_not_about_HGT	Pesticide effects on the bee gut microbiome and bee health
33951403	10.1146/annurev-phyto-020620-095740	Interkingdom Signaling Interference: The Effect of Plant-Derived Small Molecules on Quorum Sensing in Plant-Pathogenic Bacteria.		2021	9	15	Annu Rev Phytopathol	Annual review of phytopathology	LuxI-LuxR; bacterial virulence; inhibitors; plant compounds; quorum sensing interference; Acyl-Butyrolactones; Bacteria; Bacterial Proteins; Plant Diseases; Quorum Sensing	Joshi	Janak Raj	Department of Plant Sciences, Agricultural Research Organization, The Volcani Center, Rishon Lezion, Israel 7528809	irisy@volcani.agri.gov.il	abstract_not_about_HGT	Plant-derived compounds act as interkingdom cues and that these allomones specifically target bacterial communication systems.
33948347		Extracellular vesicles in Inter-Kingdom communication in gastrointestinal cancer.		2021	5	7	Am J Cancer Res	American journal of cancer research	Extracellular vesicles; exosomes; gastrointestinal cancer; gut microbiome	Chen	Yi	Department of Gastrointestinal Surgery, Division of Colorectal &amp	NA	abstract_not_about_HGT	Comprehensive knowledge on the promising role of EVs (mainly exosomes and OMVs) production of GI cancer development and gut microbiome
33806650	10.3390/plants10030484	RNAs on the Go: Extracellular Transfer in Insects with Promising Prospects for Pest Management.		2024	9	26	Plants (Basel)	Plants (Basel, Switzerland)	RNA binding protein; RNA delivery; RNA interference (RNAi); crop protection; exosome; extracellular vesicle; intercellular communication; interkingdom; interspecies; non-coding RNA; pest control; small RNA	Santos	Dulce	Research Group of Molecular Developmental Physiology and Signal Transduction, Division of Animal Physiology and Neurobiology, Department of Biology, KU Leuven, Naamsestraat 59, 3000 Leuven, Belgium	NA	abstract_not_about_HGT	Extracellular RNAs in insects, insect RNA-based cell-to-cell communication, and plant-insect transfer of RNA
33671126	10.3390/microorganisms9020412	Microbial Interkingdom Biofilms and the Quest for Novel Therapeutic Strategies.		2023	9	19	Microorganisms	Microorganisms	Candida; antimicrobial peptides; biofilm; biofilm matrix; essential oils; nanoparticles; polymicrobial; probiotics; quorum sensing	Van Dyck	Katrien	Laboratory of Molecular Cell Biology, Institute of Botany and Microbiology, Department of Biology, KU Leuven, 3001 Leuven, Belgium	NA	abstract_not_about_HGT	Main mechanisms involved in polymicrobial drug tolerance
33559322	10.1111/1758-2229.12938	A potential third-order role of the host endoplasmic reticulum as a contact site in interkingdom microbial endosymbiosis and viral infection.		2022	4	4	Environ Microbiol Rep	Environmental microbiology reports	Bacteria; Biological Evolution; Endoplasmic Reticulum; Humans; Symbiosis; Virus Diseases	Almeida	Celso	ENDOBIOS Biotech&#xae	NA	abstract_not_about_HGT	The endoplasmic reticulum (ER) may serve as a host contact site for endosymbionts and pathogens, influencing immune responses and endosymbiotic interactions across eukaryotes.
33531080	10.1186/s40168-020-00962-2	Japanese quail (Coturnix japonica) as a novel model to study the relationship between the avian microbiome and microbial endocrinology-based host-microbe interactions.		2021	4	6	Microbiome	Microbiome	Corticosterone; Gut; Japanese quail (Coturnix japonica); Lung; Microbial endocrinology; Microbiome; Microbiota; Neuroendocrine; Poultry; Stress; Animals; Cecum; Coturnix; Endocrine System; Host Microbial Interactions; Male; Microbiota; Models, Biological	Lyte	Joshua M	Poultry Production and Product Safety Research, Agricultural Research Service, United States Department of Agriculture, Fayetteville, AR, 72701, USA. joshua.lyte@usda	joshua.lyte@usda.gov	abstract_not_about_HGT	Structure of the avian cecal microbial community is shaped by selection pressure on the bird for neuroendocrine response to stress.
33467718	10.3390/biom11010112	Evolution and Adaptation of <i>Legionella pneumophila</i> to Manipulate the Ubiquitination Machinery of Its Amoebae and Mammalian Hosts.		2021	6	23	Biomolecules	Biomolecules	Dot/Icm; E1/2-independent ubiquitin ligase; E3-ubiquitin ligase; F-box; SNL E3-ligase; U-box; amoebae; deubiquitinase; effectors; evolution; legionella pneumophila; ubiquitin; Adaptation, Physiological; Amoeba; Biological Evolution; Host-Pathogen Interactions; Legionella pneumophila; Ubiquitination	Price	Christopher T D	Department of Microbiology and Immunology, University of Louisville, Louisville, KY 40202, USA	NA	abstract_not_about_HGT	Novel ubiquitin-modifying enzymes of L. pneumophila were acquired by the pathogen through interkingdom gene transfer from the diverse natural amoebal hosts.
33327403	10.3390/microorganisms8121988	Filling the Void: An Optimized Polymicrobial Interkingdom Biofilm Model for Assessing Novel Antimicrobial Agents in Endodontic Infection.		2024	3	30	Microorganisms	Microorganisms	biofilm; chitosan; endodontic; interkingdom	Abusrewil	Sumaya	Glasgow Endodontics &amp	NA	abstract_not_about_HGT	A robust interkingdom endodontic biofilm model revealed Candida albicans as a key component, with chitosan showing strong antifungal and anti-biofilm activity on dentine
33255332	10.3390/ijms21238899	A Budding Relationship: Bacterial Extracellular Vesicles in the Microbiota-Gut-Brain Axis.		2021	3	4	Int J Mol Sci	International journal of molecular sciences	microbiome; microvesicles; probiotics; Bacteria; Brain; Endocrine System; Extracellular Vesicles; Gastrointestinal Microbiome; Gastrointestinal Tract; Humans; Peripheral Nervous System; Probiotics; Signal Transduction	Haas-Neill	Sandor	McMaster Brain-Body Institute, The Research Institute of St. Joseph's Hamilton, Hamilton, ON L8N 4A6, Canada	NA	abstract_not_about_HGT	Mechanisms by which bacterial membrane vesicles may influence the brain including interaction with the peripheral nervous system, and modulation of immune activity.
33244313	10.3389/fmicb.2020.560124	PcsR2 Is a LuxR-Type Regulator That Is Upregulated on Wheat Roots and Is Unique to <i>Pseudomonas chlororaphis</i>.		2020	11	28	Front Microbiol	Frontiers in microbiology	LuxR solos; Pseudomonas; interkingdom signaling; phenazine; plant-microbe interactions	Pan	Huiqiao	Molecular and Environmental Plant Sciences Program, Texas A&amp	NA	abstract_not_about_HGT	PcsR2, an atypical LuxR solo in Pseudomonas chlororaphis, responds to wheat root signals, regulates phenazine production, and enhances root colonization, highlighting its role in plant-microbe communication.
33151407	10.1007/s00535-020-01740-5	The gut mycobiome: a novel player in chronic liver diseases.		2021	11	29	J Gastroenterol	Journal of gastroenterology	Alcohol-associated liver disease; Fungi; Fungome; Microbiome; Non-alcoholic fatty liver disease; Chronic Disease; Gastrointestinal Microbiome; Humans; Liver Diseases; Mycobiome	Jiang	Lu	Department of Medicine, University of California San Diego, MC0063, 9500 Gilman Drive, La Jolla, CA, 92093, USA	NA	abstract_not_about_HGT	A study focusing on the gut mycobiome, with particular emphasis on compositional changes in the mycobiome associated with liver diseases.
33101292	10.3389/fimmu.2020.572056	Interkingdom Cross-Talk in Times of Stress: <i>Salmonella</i> Typhimurium Grown in the Presence of Catecholamines Inhibits Porcine Immune Functionality <i>in vitro</i>.		2021	5	31	Front Immunol	Frontiers in immunology	Salmonella Typhimurium; adrenaline; adrenochrome; catecholamines; immune function; interkingdom signaling; pig; stress; Animals; Bacterial Zoonoses; Catecholamines; Cell Proliferation; Cells, Cultured; Epinephrine; Humans; Immunomodulation; Lymphocyte Activation; Oxidation-Reduction; Salmonella Infections, Animal; Salmonella typhimurium; Swine; Virulence	Reiske	Lena	Behavioral Physiology of Livestock, Institute of Animal Science, University of Hohenheim, Stuttgart, Germany	NA	abstract_not_about_HGT	This study is the first to demonstrate that bacteria grown in the presence of catecholamine stress hormones alter their growth environment
33051376	10.1128/mSystems.00414-20	Rich Repertoire of Quorum Sensing Protein Coding Sequences in CPR and DPANN Associated with Interspecies and Interkingdom Communication.		2021	10	26	mSystems	mSystems	CPR; DPANN; interkingdom signaling; microbial communication; microbiology; quorum sensing	Bernard	Charles	Institut de Syst&#xe9	NA	abstract_not_about_HGT	This study identifies quorum sensing proteins in CPR and DPANN genomes, revealing interspecies communication mechanisms crucial for their symbiotic survival
33014894	10.3389/fcimb.2020.00472	Co-infection of <i>Malassezia sympodialis</i> With Bacterial Pathobionts <i>Pseudomonas aeruginosa</i> or <i>Staphylococcus aureus</i> Leads to Distinct Sinonasal Inflammatory Responses in a Murine Acute Sinusitis Model.		2021	6	17	Front Cell Infect Microbiol	Frontiers in cellular and infection microbiology	Pseudomonas aeruginosa; Staphylococcus aureus; bacterial-fungal interactions; interkingdom interactions; malassezia; sinus microbiome; Animals; Bacteria; Biofilms; Chronic Disease; Coinfection; Humans; Malassezia; Mice; Pseudomonas aeruginosa; RNA, Ribosomal, 16S; Sinusitis; Staphylococcus aureus	Lee	Keehoon	Center for Applied Microbiome Sciences, The Pathogen and Microbiome Institute, Northern Arizona University, Flagstaff, AZ, United States	NA	abstract_not_about_HGT	This study explores how bacterial-fungal interactions, specifically between Malassezia sympodialis, Pseudomonas aeruginosa, and Staphylococcus aureus, influence the immune response in chronic rhinosinusitis (CRS)
32971335	10.1016/j.biortech.2020.124111	Insight into the effect of nitrogen-rich substrates on the community structure and the co-occurrence network of thermophiles during lignocellulose-based composting.		2020	11	25	Bioresour Technol	Bioresource technology	Community composition; Interaction; Network analysis; Nitrogen-rich substrates; Thermophilic microorganisms; Composting; Lignin; Manure; Nitrogen; Soil	Zhu	Pengcheng	Institute of Ecology and Biodiversity, School of Life Sciences, Shandong University, Qingdao 266237, PR China	NA	abstract_not_about_HGT	Novel insights into thermophilic microbial community assembly and their co-occurrence networks during the composting process
32922677	10.1080/20002297.2020.1771071	A nanocarrier system that potentiates the effect of miconazole within different interkingdom biofilms.		2022	4	16	J Oral Microbiol	Journal of oral microbiology	Biofilms; antimicrobials; interkingdom; miconazole; nanocarriers	Arias	La&#xed;s Salom&#xe3;o	Department of Preventive and Restorative Dentistry, S&#xe3	NA	abstract_not_about_HGT	This study evaluated the effectiveness of an IONPs-CS-MCZ nanocarrier against complex oral biofilms, showing enhanced antimicrobial activity and potential to disrupt fungal-bacterial interactions
32842593	10.3390/antibiotics9090530	Novel Antimicrobial Peptide from Temporin L in The Treatment of <i>Staphylococcus pseudintermedius</i> and <i>Malassezia pachydermatis</i> in Polymicrobial Inter-Kingdom Infection.		2020	10	23	Antibiotics (Basel)	Antibiotics (Basel, Switzerland)	Malassezia pachydermatis; Staphylococcus pseudintermedius; Temporin L; antimicrobial peptides; interkingdom polymicrobial infections; pets	Bellavita	Rosa	Department of Pharmacy, University of Naples Federico II, Via Montesano 49, 80131 Naples, Italy	NA	abstract_not_about_HGT	A novel peptide might represent a valid therapeutic alternative in the treatment of interkingdom polymicrobial infections, also in the presence of methicillin-resistant bacteria
32370631	10.1177/1535370220923585	Microbial extracellular RNAs and their roles in human diseases.		2021	1	8	Exp Biol Med (Maywood)	Experimental biology and medicine (Maywood, N.J.)	Extracellular vesicle; exosome; extracellular RNA; inter-kingdom communication; microRNA; small RNA; systemic disease; Extracellular Vesicles; Humans; Microbiota; RNA, Bacterial	Lee	Heon-Jin	Department of Microbiology and Immunology, Kyungpook National University School of Dentistry, Daegu 41940, Korea	NA	abstract_not_about_HGT	Microbial extracellular RNAs (exRNAs) may modulate host gene expression and play a role in various human diseases
32332134	10.1128/AEM.00622-20	LuxR Solos in the Plant Endophyte <i>Kosakonia</i> sp. Strain KO348.		2020	10	30	Appl Environ Microbiol	Applied and environmental microbiology	LuxR solos; bacteria; cell-cell signaling; endophyte; gene regulation; Amino Acid Sequence; Bacterial Proteins; Endophytes; Enterobacteriaceae; Oryza; Phylogeny; Repressor Proteins; Sequence Alignment; Symbiosis; Trans-Activators	Mosquito	Susan	International Centre for Genetic Engineering and Biotechnology, Trieste, Italy	NA	abstract_not_about_HGT	A plant-beneficial bacterial endophyte belonging to the novel genus of Kosakonia possesses two LuxR solos
32256478	10.3389/fmicb.2020.00427	Plant Growth-Promoting Methylobacteria Selectively Increase the Biomass of Biotechnologically Relevant Microalgae.		2020	9	28	Front Microbiol	Frontiers in microbiology	algae&#x2013;bacteria interactions; growth-promotion; methylobacteria; microalgae; microbiota; symbiosis	Krug	Lisa	Institute of Environmental Biotechnology, Graz University of Technology, Graz, Austria	NA	abstract_not_about_HGT	This study provide evidence for the constructability of novel symbiotic algae-bacteria relationships with inter-kingdom supportive capacities
32209172	10.1099/mic.0.000907	<i>Photorhabdus</i>: a tale of contrasting interactions.		2021	1	19	Microbiology (Reading)	Microbiology (Reading, England)	entomopathogenic nematodes; inter-kingdom signalling; mutualism; pathogenicity; phase variation; symbiosis; Animals; Bacterial Toxins; Gastrointestinal Tract; Host Microbial Interactions; Insecta; Life Cycle Stages; Photorhabdus; Rhabditoidea; Signal Transduction; Symbiosis	Clarke	David J	School of Microbiology and APC Microbiome Ireland, University College Cork, Cork, Ireland	NA	abstract_not_about_HGT	This review explores the molecular mechanisms of Photorhabdus bacteria interactions with hosts, highlighting key genes, toxins, and inter-kingdom signaling
32168999	10.1146/annurev-chembioeng-101519-124728	Quorum Sensing Communication: Molecularly Connecting Cells, Their Neighbors, and Even Devices.		2021	4	20	Annu Rev Chem Biomol Eng	Annual review of chemical and biomolecular engineering	cell&#x2013;cell communication; microbial consortia; quorum sensing; synthetic biology; Biosensing Techniques; Cell Communication; Quorum Sensing; Signal Transduction; Streptococcus pneumoniae; Vibrio	Wang	Sally	Fischell Department of Bioengineering, University of Maryland, College Park, Maryland 20742, USA	bentley@umd.edu	abstract_not_about_HGT	Quorum sensing enables bacterial communication and genetic control, with potential applications in engineering, synthetic consortia, and inter-kingdom signaling
31689088	10.1021/acssynbio.9b00352	Interkingdom Genetic Mix-and-Match To Produce Novel Sunscreens.		2020	8	3	ACS Synth Biol	ACS synthetic biology	Rhodococcus; Streptomyces; gadusol; gadusporine; mycosporine-like amino acid; sunscreen; zebra fish; Amino Acids; Animals; Anthozoa; Benzophenones; Cinnamates; Cyclohexanols; Metabolic Engineering; Plasmids; Rhodococcus; Skin Cream; Streptomyces; Streptomyces coelicolor; Sunscreening Agents; Ultraviolet Rays; Zebrafish	Osborn	Andrew R	Department of Pharmaceutical Sciences , Oregon State University , Corvallis , Oregon 97331-3507 , United States	NA	abstract_not_about_HGT	The synthesis of gadusporines in Streptomyces coelicolor establishes a platform for the design and production of novel sunscreens.
31620113	10.3389/fmicb.2019.02162	<i>Candida albicans</i> and <i>Staphylococcus</i> Species: A Threatening Twosome.		2020	9	28	Front Microbiol	Frontiers in microbiology	Candida albicans; Staphylococcus aureus; Staphylococcus epidermidis; biofilms; interkingdom interactions; interspecies interactions; polymicrobial infections	Carolus	Hans	Laboratory of Molecular Cell Biology, Department of Biology, Institute of Botany and Microbiology, KU Leuven, Leuven, Belgium	NA	abstract_not_about_HGT	Complex interspecies interactions of C. albicans with Staphylococcus bacteria
31575771	10.1128/mBio.02211-19	Pseudomonas aeruginosa Quorum Sensing Molecule Alters Skeletal Muscle Protein Homeostasis by Perturbing the Antioxidant Defense System.		2020	4	28	mBio	mBio	2-amino acetophenone (2-AA); NAD(P)H oxidase 2 (NOX2); Pseudomonas aeruginosa; chronic infections; muscle atrophy; muscle dysfunction; quorum sensing (QS); reactive oxygen species (ROS); skeletal muscle; virulence; xanthine oxidase (XO); Acetylcysteine; Animals; Antioxidants; Cells, Cultured; Male; Mice; Muscle Fibers, Skeletal; Muscle Proteins; Muscle, Skeletal; NADP; Pseudomonas Infections; Pse…	Bandyopadhaya	Arunava	Department of Surgery, Center for Surgery, Innovation and Bioengineering, Massachusetts General Hospital, Harvard Medical School Boston, Massachusetts, USA	NA	abstract_not_about_HGT	The Pseudomonas aeruginosa quorum sensing molecule 2-AA impairs skeletal muscle function by promoting ROS, autophagy, and muscle atrophy.
31497009	10.3389/fmicb.2019.01950	Putrescine Is an Intraspecies and Interkingdom Cell-Cell Communication Signal Modulating the Virulence of <i>Dickeya zeae</i>.		2020	10	1	Front Microbiol	Frontiers in microbiology	cell-cell signaling; pathogen-host communication; polyamine; putrescine; regulatory elements; regulatory network	Shi	Zurong	Guangdong Province Key Laboratory of Microbial Signals and Disease Control, South China Agricultural University, Guangzhou, China	NA	abstract_not_about_HGT	Putrescine signal is critical for D. zeae EC1 bacterial invasion and virulence against rice seeds
31323028	10.1371/journal.pbio.3000390	Diversification of the type IV filament superfamily into machines for adhesion, protein secretion, DNA uptake, and motility.		2020	1	24	PLoS Biol	PLoS biology	Archaea; Bacteria; Cell Adhesion; Cytoskeleton; DNA; Evolution, Molecular; Gene Transfer, Horizontal; Intermediate Filament Proteins; Intermediate Filaments; Movement; Phylogeny; Protein Transport	Denise	R&#xe9;mi	Microbial Evolutionary Genomics, Institut Pasteur, CNRS, UMR3525, Paris, France	NA	not_in_Viridiplantae	The functional diversification of the TFF superfamily was accompanied by genetic rearrangements with implications for genetic regulation and horizontal gene transfe
31281296	10.3389/fmicb.2019.01376	Quorum and Light Signals Modulate Acetoin/Butanediol Catabolism in <i>Acinetobacter</i> spp.		2020	9	30	Front Microbiol	Frontiers in microbiology	Acinetobacter; AcoN; BLSA; acetoin; light	Tuttobene	Marisel Romina	Centro de Estudios Fotosint&#xe9	NA	abstract_not_about_HGT	Light and quorum signals regulate acetoin catabolism in Acinetobacter
31206509	10.1371/journal.pone.0206781	Designer Sinorhizobium meliloti strains and multi-functional vectors enable direct inter-kingdom DNA transfer.		2020	2	3	PLoS One	PloS one	Conjugation, Genetic; DNA; Electroporation; Escherichia coli; Genetic Vectors; Saccharomyces cerevisiae; Sinorhizobium meliloti; Synthetic Biology; Transformation, Genetic	Brumwell	Stephanie L	Department of Biochemistry, Schulich School of Medicine and Dentistry, Western University, London, ON, Canada	NA	abstract_not_about_HGT	S. meliloti was developed as a stable host for storing and transferring high G+C DNA across multiple kingdoms for synthetic biology.
31177231	10.3233/JAD-190333	Stable Co-Cultivation of the Moss Physcomitrella patens with Human Cells in vitro as a New Approach to Support Metabolism of Diseased Alzheimer Cells.		2020	9	16	J Alzheimers Dis	Journal of Alzheimer's disease : JAD	Alternative energy source; Alzheimer&#x2019;s disease; Physcomitrella; co-cultivation; famine; fibroblast; glucose; hypometabolism; moss; natural scaffold; regenerative medicine; space flight; tissue engineering; Alzheimer Disease; Bryopsida; Coculture Techniques; Culture Media; Fibroblasts; Humans	Zakirova	Elena Y	Kazan Federal University, Kazan, Russia	NA	abstract_not_about_HGT	Live moss cells co-cultured with human fibroblasts may supply energy, offering potential for Alzheimer's therapy and bioengineering.
31138746	10.1128/mBio.00676-19	Indole Reverses Intrinsic Antibiotic Resistance by Activating a Novel Dual-Function Importer.		2020	2	10	mBio	mBio	Lysobacter; antibiotic resistance; btuD; indole; vitamin B12; Anti-Bacterial Agents; Bacterial Proteins; Biological Transport; Drug Resistance, Bacterial; Indoles; Lysobacter; Myristic Acids; Quorum Sensing	Wang	Yan	College of Marine Life Sciences, MOE Key Laboratory of Marine Genetics and Breeding, Ocean University of China, Qingdao, China wangy12@ouc.edu.cn fbai@pku.edu	wangy12@ouc.edu.cn	abstract_not_about_HGT	Indole reversed the intrinsic antibiotic resistance (IRAR) of multiple bacterial species by promoting the expression of a novel dual-function importer.
30998903	10.1016/j.trsl.2019.03.008	Exosomes on the border of species and kingdom intercommunication.		2019	11	5	Transl Res	Translational research : the journal of laboratory and clinical medicine	Animals; Body Fluids; Exosomes; Humans; Organ Specificity; Species Specificity	Schuh	Christina M A P	Consorcio Regenero, Chilean Consortium for Regenerative Medicine, Santiago, Chile	cschuh@udd.cl	abstract_not_about_HGT	Exosomes mediate interkingdom communication and show medical potential in diagnostics, therapy, and drug delivery across diverse sources
30911771	10.1007/s00018-019-03076-7	Inter-kingdom signaling between gut microbiota and their host.		2019	6	24	Cell Mol Life Sci	Cellular and molecular life sciences : CMLS	Acylhomoserine lactone; Intestinal microflora; Mimic; Mucosa; Tumor immunity; Animals; Bacteria; Epinephrine; Gastrointestinal Microbiome; Gastrointestinal Tract; Humans; Immunity; Immunity, Cellular; Inflammation; Neoplasms; Norepinephrine; Quorum Sensing; Symbiosis	Li	Qing	Department of Gastroenterology, The Affiliated Hospital of Southwest Medical University, Sichuan, 646000, China	NA	abstract_not_about_HGT	Bacterial AIs and gut hormones epinephrine and noradrenaline may be interchangeable in the crosstalk between the microbiota and human gut
30829110	10.1080/15592324.2019.1581559	Emerging roles of tetraspanins in plant inter-cellular and inter-kingdom communication.		2020	3	23	Plant Signal Behav	Plant signaling &amp; behavior	Tetraspanin; exosomes; multivesicular bodies; mycorrhization; nodulation; plant-microbe interaction; Animals; Biological Transport; Cell Communication; Exosomes; Humans; MicroRNAs; Multivesicular Bodies; Mycorrhizae; Plant Cells; Root Nodules, Plant; Symbiosis; Tetraspanins	Jimenez-Jimenez	Saul	a Departamento de Biolog&#xed	NA	abstract_not_about_HGT	Exosomes mediate interkingdom communication in plant-microbe interactions
30806347	10.1017/S1751731119000284	Review: Microbial endocrinology: intersection of microbiology and neurobiology matters to swine health from infection to behavior.		2020	1	17	Animal	Animal : an international journal of animal bioscience	behavior; microbiota&#x2013;gut&#x2013;brain axis; neurotransmitters; pig; stress; Animals; Behavior, Animal; Brain; Endocrinology; Gastrointestinal Microbiome; Gastrointestinal Tract; Microbiota; Neurobiology; Stress, Physiological; Swine; Swine Diseases	Lyte	J M	Department of Food Science and Human Nutrition, Iowa State University, Ames, IA 50011, USA	NA	abstract_not_about_HGT	Microbial endocrinology reveals stress-related neurochemicals mediate interkingdom communication
30661570	10.1016/j.tim.2018.09.010	Integrated Signaling Pathways Mediate Bordetella Immunomodulation, Persistence, and Transmission.		2019	12	16	Trends Microbiol	Trends in microbiology	Bordetella spp.; immune response; immunomodulators; pathogenesis; signaling; Animals; Bacterial Proteins; Bordetella; Bordetella Infections; Cellular Microenvironment; Environment; Host-Pathogen Interactions; Humans; Immunity, Innate; Immunomodulation; Inflammation; Mice; Signal Transduction; Virulence; Virulence Factors	Gestal	M C	Deaprtment of Infectious Diseases, College of Veterinary Medicine, University of Georgia. 501 DW Brooks Drive, 30602, Athens, Georgia, USA. Electronic address: mcgestal@uga	mcgestal@uga.edu	abstract_not_about_HGT	Bordetella spp. detect host immune cues and modulate responses via interkingdom signaling, revealing complex infection communication networks
30500953	10.1093/nar/gky766	An auxin controls bacterial antibiotics production.		2019	6	20	Nucleic Acids Res	Nucleic acids research	Acetyl-CoA Carboxylase; Anti-Bacterial Agents; Arabidopsis; Bacterial Proteins; Cloning, Molecular; Enzyme Inhibitors; Escherichia coli; Gene Expression; Gene Expression Regulation, Bacterial; High-Throughput Screening Assays; Indoleacetic Acids; Plant Roots; Plasmids; Polyenes; Protein Binding; Pyrroles; Pythium; Recombinant Proteins; Serratia; Signal Transduction; Transcription Factors; Transcr…	Matilla	Miguel A	Department of Environmental Protection, Estaci&#xf3	NA	abstract_not_about_HGT	IAA-dependent molecular mechanism for the regulation of antibiotic synthesis
30126132	10.3390/md16080285	Isolation of Smenopyrone, a Bis-&#x3b3;-Pyrone Polypropionate from the Caribbean Sponge <i>Smenospongia aurea</i>.		2018	11	26	Mar Drugs	Marine drugs	Smenospongia aurea; marine sponges; polypropionate; secondary metabolites; signaling molecules; &#x3b3;-pyrone; Animals; Aquatic Organisms; Caribbean Region; Halogenation; Magnetic Resonance Spectroscopy; Molecular Structure; Mollusca; Porifera; Pyrones	Esposito	Germana	The NeaNat Group, Dipartimento di Farmacia, Universit&#xe0	germana.esposito@unina.it	abstract_not_about_HGT	Smenopyrone, a unique pyrone polypropionate from S. aurea, may mediate inter-kingdom signaling with its symbiotic bacteria.
29856510	10.1111/joim.12782	Biofilm formation - what we can learn from recent developments.		2019	9	26	J Intern Med	Journal of internal medicine	antimicrobial strategies; biofilm formation; cyclic di-nucleotide second messengers; extracellular matrix; underlying diseases; Anti-Infective Agents; Bacterial Infections; Biofilms; Biomedical Research; Combined Modality Therapy; Culture Media; Extracellular Matrix; Humans; Opportunistic Infections; Pseudomonas Infections; Pseudomonas aeruginosa; Staphylococcal Infections; Wound Infection	Bjarnsholt	T	Department of Immunology and Microbiology, Costerton Biofilm Centre, University of Copenhagen, Copenhagen, Denmark	NA	abstract_not_about_HGT	New strategies target biofilm structure, signaling, and interkingdom communication
29806959	10.1111/nph.15230	Partner communication and role of nutrients in the arbuscular mycorrhizal symbiosis.		2019	9	25	New Phytol	The New phytologist	arbuscular mycorrhizal fungi (AMF); effectors; lipids; natural variation; nutrients; phosphate; signalling; symbiosis; Metabolome; Mycorrhizae; Nitrogen; Phosphorus; Plants; Symbiosis	Lanfranco	Luisa	Department of Life Sciences and Systems Biology, University of Torino, Viale P.A. Mattioli 25, 10125, Torino, Italy	NA	abstract_not_about_HGT	Importance of plant and fungal genotypes for the outcome of the symbiosis
29687141	10.1007/s00253-018-9004-7	A novel antifungal property for the Bacillus licheniformis ComX pheromone and its possible role in inter-kingdom cross-talk.		2018	10	10	Appl Microbiol Biotechnol	Applied microbiology and biotechnology	Aspergillus; Bacillus; Fungal colony area; Inter-kingdom communication; Natural antifungal; Quorum sensing molecule; Antifungal Agents; Aspergillus flavus; Bacillus licheniformis; Bacterial Proteins; Microbial Interactions; Pheromones	Esmaeilishirazifard	Elham	Department of Life Sciences, Faculty of Science and Technology, University of Westminster, London, UK. a.elhamshirazy@gmail	a.elhamshirazy@gmail.com	abstract_not_about_HGT	Inter-kingdom utility of the bacterial quorum sensing ComX pheromone indicating potential antifungal food security against A. flavus
29548832	10.1016/j.tim.2018.02.009	Extracellular Vesicle RNA: A Universal Mediator of Microbial Communication?		2019	1	16	Trends Microbiol	Trends in microbiology	OMV; RNA; TLR; extracellular vesicles; gene silencing; Archaea; Cell Communication; Eukaryota; Extracellular Vesicles; Gene Expression; Gene Silencing; Immunity, Innate; Prokaryotic Cells; RNA	Tsatsaronis	James A	Department of Regulation in Infection Biology, Max Planck Institute for Infection Biology, 10117 Berlin, Germany	NA	abstract_not_about_HGT	EV-mediated export of RNA represents a universal mechanism for interkingdom and intrakingdom communication that is conserved among bacterial, archaeal, and eukaryotic microbes
29541797	10.1007/s00005-018-0510-1	The Microbial Endocrinology of Pseudomonas aeruginosa: Inflammatory and Immune Perspectives.		2018	12	11	Arch Immunol Ther Exp (Warsz)	Archivum immunologiae et therapiae experimentalis	Endocrinology; Immunology; Pseudomonas aeruginosa; Quorum sensing; Sex hormones; Animals; Bronchiectasis; Cystic Fibrosis; Gonadal Steroid Hormones; Humans; Immune Evasion; Inflammation; Lung; Pseudomonas Infections; Pseudomonas aeruginosa; Quorum Sensing; Virulence	Yong	Valerie F L	Translational Respiratory Research Laboratory, Lee Kong Chian School of Medicine, Nanyang Technological University, 11 Mandalay Road, Level 12, Clinical Sciences Building, Singapore, 308232, Singapore	NA	abstract_not_about_HGT	Human hormones influence Pseudomonas aeruginosa virulence via quorum sensing crosstalk, affecting infection outcomes and therapeutic strategies
28983285	10.3389/fmicb.2017.01791	Microbiota of Chronic Diabetic Wounds: Ecology, Impact, and Potential for Innovative Treatment Strategies.		2024	9	22	Front Microbiol	Frontiers in microbiology	biofilms; diabetes complications; diabetic foot ulcers; immune response; infection; microbiome; microbiota and immunity; novel therapeutics	Pereira	S&#xf3;nia G	Center for Neuroscience and Cell Biology, University of CoimbraCoimbra, Portugal	NA	abstract_not_about_HGT	Diabetic foot ulcers (DFUs) significantly impact quality of life and health budgets. Microbial colonizers' role in DFU development and chronicity is increasingly studied.
28956400	10.13345/j.cjb.170046	[Secondary metabolites from Streptococcus mutans and their ecological roles in dental biofilm].		2018	12	11	Sheng Wu Gong Cheng Xue Bao	Sheng wu gong cheng xue bao = Chinese journal of biotechnology	Streptococcus mutans; bacteriocins; biofilm; polyketides/non-ribosomal peptides; secondary metabolites; Bacteriocins; Biofilms; Dental Caries; Humans; Secondary Metabolism; Streptococcus mutans	Xie	Zhoujie	State Key Laboratory of Microbial Resources, Institute of Microbiology, Chinese Academy of Sciences, Beijing 100101, China	NA	abstract_not_about_HGT	Streptococcus mutans' secondary metabolites, including mutacins, play a key role in interspecies and inter-kingdom interactions in dental biofilms
28713342	10.3389/fmicb.2017.01211	NF-&#x3ba;Bp50 and HDAC1 Interaction Is Implicated in the Host Tolerance to Infection Mediated by the Bacterial Quorum Sensing Signal 2-Aminoacetophenone.		2025	3	28	Front Microbiol	Frontiers in microbiology	2-aminoacetophenone; CBP/p300; HDAC1; NF-&#x3ba;B; inflammatory cytokines; quorum sensing	Bandyopadhaya	Arunava	Department of Surgery, Massachusetts General Hospital and Harvard Medical School, BostonMA, United States	NA	abstract_not_about_HGT	Bacterial QS signaling molecule can establish a link between intracellular signaling and epigenetic reprogramming of pro-inflammatory mediators
28690607	10.3389/fmicb.2017.01172	Modulation of Inter-kingdom Communication by PhcBSR Quorum Sensing System in <i>Ralstonia solanacearum</i> Phylotype I Strain GMI1000.		2020	9	30	Front Microbiol	Frontiers in microbiology	bacterial wilt; interaction; non-ribosomal peptide; regulatory mechanism; soil microbes	Li	Peng	Integrative Microbiology Research Centre, Guangdong Province Key Laboratory of Microbial Signals and Disease Control, State Key Laboratory for Conservation and Utilization of Subtropical Agro-Bioresources, South China Agricultural UniversityGuangzhou, China	NA	abstract_not_about_HGT	New insights into the regulatory mechanisms that the QS system involves in governing the ralsolamycin inter-kingdom signaling system
28424679	10.3389/fmicb.2017.00597	Linking Diet to Colorectal Cancer: The Emerging Role of MicroRNA in the Communication between Plant and Animal Kingdoms.		2020	10	1	Front Microbiol	Frontiers in microbiology	bioactive food components; colorectal cancer; diet; epigenetic mechanisms; inter kingdom communication; microRNA	Del Corn&#xf2;	Manuela	Department of Hematology, Oncology and Molecular Medicine, Istituto Superiore di Sanit&#xe1	NA	abstract_not_about_HGT	Diet, bioactive food components, and inter-kingdom communication influence colorectal cancer, potentially through ncRNA regulation
36659262	10.1016/j.scib.2017.02.010	Microbe social skill: the cell-to-cell communication between microorganisms.		2023	2	2	Sci Bull (Beijing)	Science bulletin	Cell-to-cell communication; Microbial collective behavior; Quorum sensing; Sociomicrobiology	Zhao	Xi	State Key Laboratory of Microbial Resources, Institute of Microbiology, Chinese Academy of Sciences, Beijing 100101, China	NA	abstract_not_about_HGT	Molecular mechanisms that underlie the cell-to-cell communication in prokaryotic and eukaryotic microorganisms
28245952	10.1016/j.tim.2017.02.001	Streptomyces Exploration: Competition, Volatile Communication and New Bacterial Behaviours.		2018	1	3	Trends Microbiol	Trends in microbiology	Bacterial development; Microbial competition; Streptomyces; Volatile compound; Anti-Bacterial Agents; Bacteria; Bacterial Physiological Phenomena; Bacterial Proteins; Fungi; Gene Expression Regulation, Bacterial; Genome, Bacterial; Microbial Interactions; Streptomyces; Volatile Organic Compounds	Jones	Stephanie E	Department of Biology and M.G. DeGroote Institute for Infectious Disease Research, McMaster University, 1280 Main Street West, Hamilton, ON, Canada, L8S 4K1	NA	abstract_not_about_HGT	Streptomyces exploration, stimulated by fungal interactions and VOCs, reveals new microbial development modes and offers potential for targeted behaviors
28044982	10.7554/eLife.21738	<i>Streptomyces</i> exploration is triggered by fungal interactions and volatile signals.		2018	1	8	Elife	eLife	Streptomyces; alkaline; fungal interaction; infectious disease; microbiology; trimethylamine; volatile compound; Culture Media; Fungi; Microbial Interactions; Signal Transduction; Streptomyces; Volatile Organic Compounds	Jones	Stephanie E	Department of Biology, McMaster University, Hamilton, Canada	NA	not_in_Viridiplantae	Shows that interactions between Streptomyces and fungi trigger a previously unobserved mode of Streptomyces development.
27907248	10.1111/1462-2920.13629	Mycobacterium ulcerans toxin, mycolactone may enhance host-seeking and oviposition behaviour by Aedes aegypti (L.) (Diptera: Culicidae).		2017	9	26	Environ Microbiol	Environmental microbiology	Aedes; Animals; Bacterial Toxins; Buruli Ulcer; Female; Macrolides; Mycobacterium ulcerans; Oviposition	Sanders	M L	Mississippi State University, Starkville, MS, USA	NA	abstract_not_about_HGT	Shows that mycolactone may act as an interkingdom cue for the yellow fever mosquito, Aedes aegypti, in seeking blood-meals and oviposition sites.
27841027	10.1080/08927014.2016.1252337	Development and characterisation of a novel three-dimensional inter-kingdom wound biofilm model.		2017	8	16	Biofouling	Biofouling	Chronic wound; biofilm; in vitro model; interkingdom; polymicrobial; Anti-Infective Agents; Biofilms; Candida albicans; Hydrogel, Polyethylene Glycol Dimethacrylate; Models, Biological; Pseudomonas aeruginosa; Staphylococcus aureus; Wound Healing; Wound Infection	Townsend	Eleanor M	a Oral Sciences Research Group, Glasgow Dental School, School of Medicine, Dentistry and Nursing, College of Medical, Veterinary and Life Sciences , University of Glasgow , Glasgow , UK	NA	abstract_not_about_HGT	Focuses on the development of a novel three-dimensional inter-kingdom wound biofilm model using hydrogel-based cellulose substrates.
27694241	10.1128/AEM.01642-16	Interkingdom Cross-Feeding of Ammonium from Marine Methylamine-Degrading Bacteria to the Diatom Phaeodactylum tricornutum.		2017	11	7	Appl Environ Microbiol	Applied and environmental microbiology	Ammonium Compounds; Bacteria; Bacterial Proteins; Biodegradation, Environmental; Carbon; Diatoms; Heterotrophic Processes; Methylamines; Phylogeny; Phytoplankton; Seawater	Suleiman	Marcel	University of M&#xfc	NA	abstract_not_about_HGT	Investigates the transfer of ammonium from monomethylamine-degrading bacteria to the diatom Phaeodactylum tricornutum.
27651359	10.1128/mBio.01250-16	Bacteriome and Mycobiome Interactions Underscore Microbial Dysbiosis in Familial Crohn's Disease.		2017	7	21	mBio	mBio	Adult; Biofilms; Candida tropicalis; Crohn Disease; Dysbiosis; Escherichia coli; Feces; Female; Fimbriae, Bacterial; France; Gastrointestinal Microbiome; Healthy Volunteers; Humans; Hyphae; Male; Microbial Interactions; Middle Aged; Mycobiome; Saccharomyces cerevisiae; Serratia marcescens	Hoarau	G	Inserm U995-Team 2, Universit&#xe9	NA	abstract_not_about_HGT	The study characterized the bacteriome and mycobiome in Crohn's disease patients and their non-diseased first-degree relatives, as well as in healthy individuals from the same area.
27630622	10.3389/fmicb.2016.01360	Contribution of Multiple Inter-Kingdom Horizontal Gene Transfers to Evolution and Adaptation of Amphibian-Killing Chytrid, Batrachochytrium dendrobatidis.		2016	9	16	Front Microbiol	Frontiers in microbiology	amphibian; evolutionary analysis; fungal pathogen; horizontal gene transfer; purifying selection	Sun	Baofa	Key Laboratory of Zoological Systematics and Evolution, Institute of Zoology, Chinese Academy of SciencesBeijing, China	NA	not_in_Viridiplantae	HGT from bacteria, plants and oomycetes to Batrachochytrium dendrobatidis (fungus)
27570307	10.1007/s12088-016-0570-z	Isolation of Indole Utilizing Bacteria Arthrobacter sp. and Alcaligenes sp. From Livestock Waste.		2016	8	29	Indian J Microbiol	Indian journal of microbiology	Alcaligenes sp.; Arthrobacter sp.; Biodegradation; Environmental biotechnology; Indole	Kim	Minsu	School of Chemical Engineering, Yeungnam University, Gyeongsan, 712-749 Republic of Korea	NA	abstract_not_about_HGT	This study identified bacteria capable of using indole as the sole carbon and energy source from livestock waste.
27531910	10.1128/mBio.01072-16	Disease Severity and Immune Activity Relate to Distinct Interkingdom Gut Microbiome States in Ethnically Distinct Ulcerative Colitis Patients.		2017	6	20	mBio	mBio	Bacteria; Biological Products; CD4-Positive T-Lymphocytes; Colitis, Ulcerative; DNA, Ribosomal; DNA, Ribosomal Spacer; Dendritic Cells; Ethnicity; Gastrointestinal Microbiome; Humans; Lymphocyte Activation; Metabolic Networks and Pathways; Microbiota; RNA, Ribosomal, 16S; Saccharomycetales; Sequence Analysis, DNA	Mar	Jordan S	Division of Gastroenterology, Department of Medicine, University of California, San Francisco, San Francisco, California, USA	NA	abstract_not_about_HGT	Analyses that significant gut microbiota heterogeneity exists among ulcerative colitis patients, suggesting distinct microbiotas with unique metabolic programming that differentially influence immune activity and disease status.
27333040	10.1016/j.ebiom.2016.05.037	Serotonin Activates Bacterial Quorum Sensing and Enhances the Virulence of Pseudomonas aeruginosa in the Host.		2017	2	23	EBioMedicine	EBioMedicine	Host-microbiome interactions; Interkingdom signaling molecule; Las pathway; N-acyl homoserine lactone; Pseudomonas aeruginosa; Quorum sensing; Serotonin; Animals; Bacterial Proteins; Catalase; Cytokines; Female; Injections, Intraperitoneal; Intestinal Mucosa; Intestines; Malondialdehyde; Mice; Mice, Inbred C57BL; Microscopy, Electron, Scanning; Peptide Hydrolases; Peroxidase; Phenotype; Pregnancy…	Knecht	Leslie D	Department of Biochemistry and Molecular Biology, University of Miami, Miller School of Medicine, Miami, FL 33136, United States	NA	abstract_not_about_HGT	Investigates how bacterial quorum sensing could enhance virulence.
27120002	10.1097/QCO.0000000000000265	Toxoplasma gondii infection and schizophrenia: an inter-kingdom communication perspective.		2017	10	2	Curr Opin Infect Dis	Current opinion in infectious diseases	Brain; Dopamine; Host-Pathogen Interactions; Humans; Schizophrenia; Toxoplasma; Toxoplasmosis	Elsheikha	Hany M	aFaculty of Medicine and Health Sciences, University of Nottingham, Sutton Bonington, Leicestershire, UKbState Key Laboratory of Veterinary Etiological Biology, Key Laboratory of Veterinary Parasitology of Gansu Province, Lanzhou Veterinary Research Institute, Chinese Academy of Agricultural Sciences, Lanzhou, Gansu Province, PR China	NA	abstract_not_about_HGT	This study examines how Toxoplasma gondii might be involved in schizophrenia by manipulating the signaling pathways of human brain cells.
26801645	10.1534/g3.116.027045	Differential Expression of Genes Involved in Host Recognition, Attachment, and Degradation in the Mycoparasite Tolypocladium ophioglossoides.		2016	12	13	G3 (Bethesda)	G3 (Bethesda, Md.)	Elaphomyces; PTH11 GPCR; RNA-Seq; adhesin; chitinase; Ascomycota; Chitinases; Cluster Analysis; Computational Biology; Gene Expression Profiling; Gene Expression Regulation, Fungal; Gene Ontology; Genes, Fungal; Phylogeny; Receptors, G-Protein-Coupled; Secondary Metabolism	Quandt	C Alisha	Department of Botany and Plant Pathology, Oregon State University, Corvallis, Oregon, 97331 alishaq@umich	alishaq@umich.edu	not_in_Viridiplantae	Investigates the differential expression of genes involved in host recognition and attachment, exploring how this fungus can infect novel hosts through changes in gene content, expression, or regulation.
26674802	10.1371/journal.pone.0143950	Effect of Quorum Sensing by Staphylococcus epidermidis on the Attraction Response of Female Adult Yellow Fever Mosquitoes, Aedes aegypti aegypti (Linnaeus) (Diptera: Culicidae), to a Blood-Feeding Source.		2016	6	27	PLoS One	PloS one	Aedes; Animals; Humans; Insect Vectors; Quorum Sensing; Staphylococcus epidermidis; Volatile Organic Compounds; Yellow Fever	Zhang	Xinyang	Department of Entomology, Texas A&amp	NA	abstract_not_about_HGT	This study investigated whether quorum sensing signals from S. epidermidis affect mosquito attraction.
26344171	10.3402/jom.v7.28223	Progress in oral personalized medicine: contribution of 'omics'.		2015	9	8	J Oral Microbiol	Journal of oral microbiology	big data; biomarkers; microbiota; precision medicine; &#x2018;omics&#x2019;	Glurich	Ingrid	Institute for Oral Systemic Health, Marshfield Clinic Research Foundation, Marshfield, WI, USA	NA	abstract_not_about_HGT	Oral medicine and the contribution of the omics to make it personalized.
25805401	10.1016/j.micinf.2015.03.008	Interkingdom networking within the oral microbiome.		2015	12	22	Microbes Infect	Microbes and infection	Biofilms; Candida albicans; Microbial communities; Porphyromonas; Quorum sensing; Streptococcus; Bacterial Proteins; Biofilms; Gastrointestinal Microbiome; Humans; Microbial Interactions	Nobbs	Angela H	School of Oral and Dental Sciences, University of Bristol, Bristol BS1 2LY, United Kingdom	NA	abstract_not_about_HGT	Quorum sensing signaling in prokaryotes.
25759496	10.1128/mBio.00025-15	Bacterial secretions of nonpathogenic Escherichia coli elicit inflammatory pathways: a closer investigation of interkingdom signaling.		2016	2	25	mBio	mBio	Cell Line; Epithelial Cells; Escherichia coli; Escherichia coli Proteins; Gene Expression Profiling; Humans; Signal Transduction	Zargar	Amin	Department of Chemistry and Biochemistry, University of Maryland, College Park, Maryland, USA	NA	abstract_not_about_HGT	Explores the interkingdom signaling between nonpathogenic E. coli and human epithelial cells focusing on the secretome from E. coli and their effects on the human colonic cell line HCT-8.
25477875	10.3389/fmicb.2014.00638	Think laterally: horizontal gene transfer from symbiotic microbes may extend the phenotype of marine sessile hosts.		2014	12	5	Front Microbiol	Frontiers in microbiology	extended phenotype; host&#x2013;symbiont interactions; lateral gene transfer; marine invertebrate; symbiotic bacteria	Degnan	Sandie M	Marine Genomics Lab, School of Biological Sciences, The University of Queensland Brisbane, QLD, Australia	NA	not_in_Viridiplantae	HGT from bacterial symbionts to marine animal hosts
25389178	10.1128/mBio.02165-14	QseC inhibitors as an antivirulence approach for Gram-negative pathogens.		2015	6	26	mBio	mBio	Animals; Anti-Bacterial Agents; Gram-Negative Bacteria; Histidine Kinase; Mice; Protein Kinase Inhibitors; Protein Kinases; Quorum Sensing; Structure-Activity Relationship; Sulfonamides; Virulence	Curtis	Meredith M	Department of Biochemistry, UT Southwestern Medical Center, Dallas, Texas, USA	NA	abstract_not_about_HGT	Discusses a novel strategy to combat Gram-negative bacterial infections through the inhibition of the QseC signaling pathway, which is crucial for the virulence of many pathogens.
25040348	10.1111/1462-2920.12560	The multifaceted roles of the interspecies signalling molecule indole in Agrobacterium tumefaciens.		2015	9	14	Environ Microbiol	Environmental microbiology	Agrobacterium tumefaciens; Biofilms; Biological Transport; Drug Resistance, Bacterial; Gene Expression Regulation, Bacterial; Indoleacetic Acids; Indoles; Plants; Signal Transduction; Surface Properties	Lee	Jin-Hyung	School of Chemical Engineering, Yeungnam University, Gyeongsan, 712-749, Korea	NA	abstract_not_about_HGT	Investigates the diverse functions of indole as a signaling molecule in the soil-borne bacterium Agrobacterium tumefaciens.
24997037	10.1007/978-1-4939-0897-4_11	Multidirectional chemical signalling between Mammalian hosts, resident microbiota, and invasive pathogens: neuroendocrine hormone-induced changes in bacterial gene expression.		2014	11	13	Adv Exp Med Biol	Advances in experimental medicine and biology	Animals; Bacteria; Gene Expression Regulation, Bacterial; Host-Pathogen Interactions; Humans; Microbiota; Neurotransmitter Agents; Quorum Sensing; Receptors, Adrenergic; Signal Transduction	Karavolos	Michail H	Centre for Bacterial Cell Biology, Institute for Cell and Molecular Biosciences, The Medical School, Newcastle University, Newcastle upon Tyne, UK, michail.karavolos@roslin.ed.ac	michail.karavolos@roslin.ed.ac.uk	abstract_not_about_HGT	Explores the interactions between mammalian hosts, their resident microbiota, and invading bacterial pathogens, particularly focusing on the role of neuroendocrine hormones.
24575084	10.3389/fmicb.2014.00043	Microsporidia-nematode associations in methane seeps reveal basal fungal parasitism in the deep sea.		2014	2	27	Front Microbiol	Frontiers in microbiology	basal fungi in the deep sea; deep-sea methane seeps; deep-sea microsporidia parasitism; muscle decomposition; nematodes hosts	Sapir	Amir	Howard Hughes Medical Institute and Division of Biology, California Institute of Technology Pasadena, CA, USA	NA	abstract_not_about_HGT	Investigates the interactions between a newly discovered microsporidian parasite, Nematocenator marisprofundi, and benthic nematodes inhabiting methane seeps on the Pacific Ocean floor.
24141087	10.1016/j.micinf.2013.09.011	Ehrlichia moonlighting effectors and interkingdom interactions with the mononuclear phagocyte.		2014	7	31	Microbes Infect	Microbes and infection	Effector; Ehrlichia; Human monocytotropic ehrlichiosis; Moonlighting protein; Nucleomodulin; Post translational modification; Tandem repeat protein; Type 1 secretion system; Zoonosis; Animals; Ankyrins; Bacterial Proteins; Bacterial Secretion Systems; Cell Nucleus; Ehrlichia; Ehrlichiosis; Gene Expression Regulation, Bacterial; Genome, Bacterial; Host-Pathogen Interactions; Humans; Intracellular …	Dunphy	Paige Selvy	Department of Pathology, University of Texas Medical Branch, Galveston, TX 77555-0609, USA	NA	abstract_not_about_HGT	Focuses on the intracellular bacterium Ehrlichia chaffeensis and its ability to thrive in mammalian mononuclear phagocytes.
24132148	10.3390/ijms141020578	Structural insights into a novel interkingdom signaling circuit by cartography of the ligand-binding sites of the homologous quorum sensing LuxR-family.		2014	4	24	Int J Mol Sci	International journal of molecular sciences	Amino Acid Sequence; Binding Sites; Ligands; Molecular Sequence Data; Plants; Quorum Sensing; Repressor Proteins; Sequence Alignment; Signal Transduction; Trans-Activators	Covaceuszach	Sonia	Institute of Crystallography, National Research Council, Trieste Outstation, Area Science Park-Basovizza, S.S. n&#xb0	venturi@icgeb.org	abstract_not_about_HGT	Explores the interactions between plant signaling molecules and a specific sub-family of LuxR proteins in bacteria, highlighting the proteins to mediate interkingdom communication.
24094336	10.1111/evo.12169	Evolution of habitat preference and nutrition mode in a cosmopolitan fungal genus with evidence of interkingdom host jumps and major shifts in ecology.		2014	5	6	Evolution	Evolution; international journal of organic evolution	Adaptive radiation; Ascomycota; Hypocrea; horizontal gene transfer; phylogenetics; speciation; Base Sequence; Bayes Theorem; Biological Evolution; DNA Primers; Ecosystem; Fruiting Bodies, Fungal; Genetic Speciation; Likelihood Functions; Models, Genetic; Molecular Sequence Data; Nutritional Physiological Phenomena; Phylogeny; Selection, Genetic; Sequence Analysis, DNA; Soil Microbiology; Symbiosi…	Chaverri	Priscila	Department of Plant Science and Landscape Architecture, University of Maryland, 2112 Plant Science Building, College Park, Maryland, 20742. pchaverr@umd	pchaverr@umd.edu	not_in_Viridiplantae	HGT in fungi
23882016	10.1128/mBio.00438-13	Interkingdom signaling induces Streptococcus pneumoniae biofilm dispersion and transition from asymptomatic colonization to disease.		2014	1	22	mBio	mBio	Animals; Biofilms; Cell Line; Epithelial Cells; Gene Expression; Humans; Mice; Mice, Inbred BALB C; Signal Transduction; Streptococcus pneumoniae; Virulence Factors	Marks	Laura R	Department of Microbiology and Immunology, University at Buffalo, State University of New York, Buffalo, New York, USA	NA	abstract_not_about_HGT	Investigates how interactions between S. pneumoniae and host signals, particularly in the context of viral infections, can trigger significant changes in bacterial behavior and pathogenicity.
23181353	10.1186/1471-2180-12-281	Evaluation of adhesion forces of Staphylococcus aureus along the length of Candida albicans hyphae.		2013	5	14	BMC Microbiol	BMC microbiology	Bacterial Adhesion; Candida albicans; Hyphae; Microbial Interactions; Microscopy, Atomic Force; Staphylococcus aureus	Ovchinnikova	Ekaterina S	Department of Biomedical Engineering, University of Groningen and University Medical Center Groningen, Antonius Deusinglaan 1, Groningen, AV 9713, The Netherlands	NA	abstract_not_about_HGT	Investigates the adhesion forces of Staphylococcus aureus to different regions of Candida albicans hyphae using atomic force microscopy.
23160491	10.1038/nature11623	Fucose sensing regulates bacterial intestinal colonization.		2013	2	5	Nature	Nature	Animals; Bacterial Proteins; Bacteroides; Enterohemorrhagic Escherichia coli; Escherichia coli Proteins; Fucose; Gastrointestinal Tract; Gene Expression Regulation, Bacterial; Mucins; Protein Kinases; Rabbits; Receptors, Adrenergic; Signal Transduction; Transcription Factors; Virulence; Virulence Factors; alpha-L-Fucosidase	Pacheco	Alline R	Department of Microbiology, University of Texas Southwestern Medical Center, Dallas, Texas 75390-9048, USA	NA	abstract_not_about_HGT	Quorum sensing signaling between bacteria and human microbiota.
23089307	10.1016/j.tplants.2012.09.007	A novel widespread interkingdom signaling circuit.		2013	6	10	Trends Plant Sci	Trends in plant science	Amino Acid Sequence; Bacteria; Bacterial Physiological Phenomena; Bacterial Proteins; Host-Pathogen Interactions; Molecular Sequence Data; Phylogeny; Plant Physiological Phenomena; Plants; Quorum Sensing; Repressor Proteins; Sequence Alignment; Signal Transduction; Symbiosis; Trans-Activators	Gonz&#xe1;lez	Juan F	International Centre for Genetic Engineering and Biotechnology, Padriciano 99, 34149 Trieste, Italy	NA	abstract_not_about_HGT	Focuses on a new interkingdom signaling circuit, which is widespread among pathogenic and beneficial plant-associated bacteria.
22669901	10.1093/nar/gks522	Molecular characterization of an adaptive response to alkylating agents in the opportunistic pathogen Aspergillus fumigatus.		2012	11	23	Nucleic Acids Res	Nucleic acids research	Adaptation, Physiological; Alkylating Agents; Aspergillus fumigatus; DNA Damage; DNA Repair; Gene Deletion; Methylnitronitrosoguanidine; Methyltransferases; O(6)-Methylguanine-DNA Methyltransferase; Phylogeny	O'Hanlon	Karen A	Biotechnology Laboratory, Department of Biology, National University of Ireland, Maynooth, County Kildare, Ireland	NA	abstract_not_about_HGT	This study characterizes the molecular mechanism of an adaptive response to alkylating agents in the fungal pathogen Aspergillus fumigatus.
22645590	10.3389/fpls.2012.00052	Traversing the Cell: Agrobacterium T-DNA's Journey to the Host Genome.		2012	8	23	Front Plant Sci	Frontiers in plant science	Agrobacterium; T-DNA; cytoplasmic trafficking; nuclear targeting; virulence effector proteins	Gelvin	Stanton B	Department of Biological Sciences, Purdue University West Lafayette, IN, USA	NA	candidates_not_identifiable	The review explores different models of T-complex trafficking and emphasizes the need for advanced technologies to track the movement of these molecules from Agrobacterium to the plant nucleus.
22237540	10.1038/ismej.2011.210	Proteus mirabilis interkingdom swarming signals attract blow flies.		2013	2	26	ISME J	The ISME journal	Animals; Chemotaxis; Diptera; Female; Genes, Bacterial; Mutagenesis; Oviposition; Proteus mirabilis; Salivary Glands; Signal Transduction; Symbiosis	Ma	Qun	Department of Chemical Engineering, Texas A &amp	NA	abstract_not_about_HGT	Explores the symbiotic interaction between Proteus mirabilis, isolated from the salivary glands of the blow fly Lucilia sericata, and flies, interkingdom signaling.
21758008	10.4161/viru.2.4.16810	Interkingdom crosstalk: host neuroendocrine stress hormones drive the hemolytic behavior of Salmonella typhi.		2011	12	15	Virulence	Virulence	Animals; Bacterial Proteins; Hemolysin Proteins; Hormones; Host-Pathogen Interactions; Humans; Neurosecretory Systems; Salmonella typhi; Typhoid Fever; Virulence	Karavolos	Michail H	Centre for Bacterial Cell Biology, Institute for Cell and Molecular Biosciences, The Medical School, Newcastle University, Newcastle, UK. michail.karavolos@ncl	michail.karavolos@ncl.ac.uk	abstract_not_about_HGT	This study highlights that understanding host-pathogen interactions is crucial for deciphering pathogen virulence and discovering novel treatments in humans.
20667738	10.1016/j.tim.2010.07.002	Interkingdom signaling between pathogenic bacteria and Caenorhabditis elegans.		2010	12	7	Trends Microbiol	Trends in microbiology	Animals; Bacteria; Bacterial Infections; Caenorhabditis elegans; Caenorhabditis elegans Proteins; Disease Models, Animal; Drug Discovery; Gene Regulatory Networks; Host-Pathogen Interactions; Humans; Immunity, Innate; Quorum Sensing; Sigma Factor; Virulence	Mellies	Jay L	Department of Biology, Reed College, Portland, OR 97202, USA. jay.mellies@reed	jay.mellies@reed.edu	abstract_not_about_HGT	Signaling between bacteria and soil nematodes.
20455697	10.1146/annurev-phyto-073009-114407	Playing the "Harp": evolution of our understanding of hrp/hrc genes.		2010	11	22	Annu Rev Phytopathol	Annual review of phytopathology	Bacterial Outer Membrane Proteins; Bacterial Proteins; Genes, Bacterial; Host-Pathogen Interactions; Plant Diseases	Tampakaki	Anastasia P	Agricultural University of Athens, Athens, Greece. tampakaki@aua	tampakaki@aua.gr	abstract_not_about_HGT	The article reviews the evolution of understanding regarding hrp/hrc genes, which encode a type III secretion system in phytopathogenic pathogens and plant symbionts.
20022799	10.1016/j.mib.2009.11.003	Finding a way to the nucleus.		2010	4	21	Curr Opin Microbiol	Current opinion in microbiology	Bacterial Proteins; Cell Nucleus; DNA, Bacterial; Eukaryotic Cells; Gene Transfer, Horizontal; Models, Biological; Plants; Protein Transport; Rhizobium; Transformation, Genetic; Virulence Factors	Gelvin	Stanton B	Department of Biological Sciences, Purdue University, West Lafayette, IN 47907, USA. gelvin@bilbo.bio.purdue	gelvin@bilbo.bio.purdue.edu	abstract_not_about_HGT	Role of VirE2 in targeting T-strands to the nucleus
19442171	10.2174/138161209788168119	The gut microbiota as a target for improved surgical outcome and improved patient care.		2009	7	20	Curr Pharm Des	Current pharmaceutical design	Animals; Gastrointestinal Tract; Genomics; Humans; Metabolomics; Metagenome; Multiple Organ Failure; Patient Care; Postoperative Complications; Probiotics; Sepsis; Treatment Outcome	Kinross	James	Departments of BioSurgery and Surgical Technology, Imperial College, St. Mary's Hospital, Praed Street, London, W2 1NY, UK	NA	abstract_not_about_HGT	Reviews the concept of the "gut origin of sepsis," which describes the role of the intestine in the development of sepsis and post-operative Multi Organ Dysfunction Syndrome, relating it to the translocation of microbiota from the gut into the systemic circulation.
19185433	10.1016/j.vetmic.2008.12.025	Quorum sensing in veterinary pathogens: mechanisms, clinical importance and future perspectives.		2009	7	7	Vet Microbiol	Veterinary microbiology	Animal Diseases; Animals; Bacteria; Bacterial Infections; Pseudomonas aeruginosa; Quorum Sensing; Salmonella typhimurium; Staphylococcus; Staphylococcus aureus	Boyen	F	Department of Pathology, Bacteriology and Avian Diseases, Faculty of Veterinary Medicine, Ghent University, Salisburylaan 133, 9820 Merelbeke, Belgium. filip.boyen@UGent	filip.boyen@UGent.be	abstract_not_about_HGT	Reviews the phenomenon of quorum sensing in veterinary pathogens, where bacteria act as a single organism when the concentration of signaling molecules exceeds a certain threshold.
18480119	10.1093/nar/gkm1170	Terminal proteins of Streptomyces chromosome can target DNA into eukaryotic nuclei.		2008	6	24	Nucleic Acids Res	Nucleic acids research	Active Transport, Cell Nucleus; Bacterial Proteins; Cell Line; Cell Nucleus; Chromosomes, Bacterial; DNA Replication; DNA, Bacterial; DNA-Binding Proteins; Humans; Nuclear Localization Signals; Plasmids; Recombinant Fusion Proteins; Streptomyces	Tsai	Hsiu-Hui	Department of Life Sciences and Institute of Genome Sciences, National Yang-Ming University, Shih-Pai, Taipei 112, Taiwan	NA	abstract_not_about_HGT	The study investigates the terminal proteins of the linear chromosomes of Streptomyces, abundant soil bacteria.
17220220	10.1128/JB.01848-06	A novel two-component signaling system that activates transcription of an enterohemorrhagic Escherichia coli effector involved in remodeling of host actin.		2007	4	3	J Bacteriol	Journal of bacteriology	Actins; Carrier Proteins; Escherichia coli O157; Escherichia coli Proteins; Gene Expression Regulation, Bacterial; HeLa Cells; Humans; Intracellular Signaling Peptides and Proteins; Mutation; Quorum Sensing; Signal Transduction; Virulence	Reading	Nicola C	Dept. of Microbiology, University of Texas Southwestern Medical Center, 5323 Harry Hines Blvd., Dallas, TX 75390-9048, USA	NA	abstract_not_about_HGT	Investigates a novel two-component signaling system, QseEF, in enterohemorrhagic Escherichia coli, involved in the formation of attaching and effacing lesions on intestinal epithelial cells.
17133078	10.1097/MOG.0b013e3280118289	Quorum sensing by enteric pathogens.		2007	2	22	Curr Opin Gastroenterol	Current opinion in gastroenterology	Animals; Bacteria; Gastrointestinal Diseases; Gene Expression Regulation, Bacterial; Humans; Quorum Sensing	Kendall	Melissa M	Department of Microbiology, University of Texas Southwestern Medical Center, Dallas, Texas 75390, USA	NA	abstract_not_about_HGT	Quorum sensing signaling in prokaryotes asociated to human responses.
16803956	10.1073/pnas.0604343103	The QseC sensor kinase: a bacterial adrenergic receptor.		2006	8	16	Proc Natl Acad Sci U S A	Proceedings of the National Academy of Sciences of the United States of America	Animals; Epinephrine; Escherichia coli; Escherichia coli Proteins; Norepinephrine; Phosphorylation; Protein Binding; Rabbits; Receptors, Adrenergic; Signal Transduction	Clarke	Marcie B	*Department of Microbiology, University of Texas Southwestern Medical Center, Dallas, TX 75390-9048	NA	abstract_not_about_HGT	Investigates the quorum sensing signaling system in bacteria, specifically the autoinducer AI-3, which also interacts with eukaryotic hormones such as epinephrine and norepinephrine.
14704857	10.1007/s00018-003-3334-y	Horizontal gene transfer from Eukarya to bacteria and domain shuffling: the alpha-amylase model.		2004	2	24	Cell Mol Life Sci	Cellular and molecular life sciences : CMLS	Amino Acid Sequence; Bacteria; Chloroflexus; Eukaryotic Cells; Fungi; Gammaproteobacteria; Gene Transfer Techniques; Genome, Bacterial; Gram-Positive Bacteria; Molecular Sequence Data; Phylogeny; Plants; Sequence Alignment; Sequence Homology, Amino Acid; Transfection; Yeasts; alpha-Amylases	Da Lage	J-L	UPR 9034 Populations, G&#xe9	jldl@pge.cnrs	not_in_Viridiplantae	HGT from eukaryotes to bacteria
12927971	10.1016/S1360-1385(03)00162-6	Agrobacterium tumefaciens as an agent of disease.		2003	10	30	Trends Plant Sci	Trends in plant science	Agrobacterium tumefaciens; Chemotaxis; Plant Diseases; Plasmids; Signal Transduction	Escobar	Matthew A	Department of Cell and Organism Biology, Lund University, S&#xf6	NA	candidates_not_identifiable	A. tumefaciens has served as a model system for the study of HGT
9560269	10.1073/pnas.95.9.5293	Agrobacterium transcriptional regulator Ros is a prokaryotic zinc finger protein that regulates the plant oncogene ipt.		1998	6	4	Proc Natl Acad Sci U S A	Proceedings of the National Academy of Sciences of the United States of America	Agrobacterium tumefaciens; Alkyl and Aryl Transferases; Amino Acid Sequence; Bacterial Proteins; DNA-Binding Proteins; Gene Expression Regulation, Bacterial; Gene Expression Regulation, Plant; Isopentenyladenosine; Molecular Sequence Data; Mutagenesis, Site-Directed; Oncogenes; Promoter Regions, Genetic; Repressor Proteins; Sequence Alignment; Sequence Homology, Amino Acid; Transcription, Genetic…	Chou	A Y	Davis Crown Gall Group, University of California, Davis, CA 95616, USA	NA	abstract_not_about_HGT	The article reviews how Ros protein works as oncogenes regulator in plants.
32163141	10.1093/gbe/evaa049	What Is in Umbilicaria pustulata? A Metagenomic Approach to Reconstruct the Holo-Genome of a Lichen.		2021	7	13	Genome Biol Evol	Genome biology and evolution	SPAdes; chlorophyta; gene loss; metagenome assembly; microbiome; organellar ploidy levels; sequencing error; symbiosis; Ascomycota; Genome, Fungal; Lichens; Metagenome; Phylogeny; Symbiosis	Greshake Tzovaras	Bastian	Applied Bioinformatics Group, Institute of Cell Biology and Neuroscience, Goethe University Frankfurt, Germany	NA	not_in_Viridiplantae	No evidence of HGT from algae or bacteria into Umbilicaria pustulata (fungus)
30184126	10.1093/molbev/msy167	Genomic Analysis of Picochlorum Species Reveals How Microalgae May Adapt to Variable Environments.		2019	6	20	Mol Biol Evol	Molecular biology and evolution	Adaptation, Biological; Chlorophyta; Environment; Gene Transfer, Horizontal; Genetic Variation; Genome, Chloroplast; Genomics; Microalgae; Phylogeny; Salt Stress; Synteny; Transcriptome	Foflonker	Fatima	Department of Biochemistry and Microbiology, Rutgers, The State University of New Jersey, New Brunswick, NJ	NA	candidates_not_identifiable	Clear evidence of HGT from prokaryotic donors that were differentially acquired or fixed in Picochlorum taxa
26131555	10.1371/journal.pone.0131099	Phylogenetic Analysis of Nucleus-Encoded Acetyl-CoA Carboxylases Targeted at the Cytosol and Plastid of Algae.		2016	4	6	PLoS One	PloS one	Acetyl-CoA Carboxylase; Base Sequence; Cell Nucleus; Chlorophyta; Cytosol; Molecular Sequence Data; Phylogeny; Plant Proteins; Plastids; Protein Transport	Huerlimann	Roger	College of Marine and Environmental Sciences, James Cook University, Townsville, Queensland, Australia	NA	candidates_not_identifiable	The distinct lack of genomic data for many Phyla impedes the determination of the origin of genes that have been acquired through horizontal gene transfer
25879186	10.1186/s12864-015-1418-3	The chloroplast genomes of Bryopsis plumosa and Tydemania expeditiones (Bryopsidales, Chlorophyta): compact genomes and genes of bacterial origin.		2016	5	16	BMC Genomics	BMC genomics	Chlorophyta; Chloroplasts; Evolution, Molecular; Gene Transfer, Horizontal; Genes, Bacterial; Genome, Chloroplast; Genomics; Phylogeny	Leliaert	Frederik	Department of Biological Sciences, The University of Alabama, Tuscaloosa, AL, USA. frederik.leliaert@ugent	frederik.leliaert@ugent.be	candidates_not_identifiable	Several regions were identified with ORFs of possible bacterial origin, including genes involved in mobile functions
17578704	10.1080/07388550701334378	Molecular phylogenies and evolution of crt genes in algae.		2007	9	28	Crit Rev Biotechnol	Critical reviews in biotechnology	Carotenoids; Eukaryota; Evolution, Molecular; Phylogeny	Chen	Qian	College of Food and Bioengineering, South China University of Technology, Guangzhou, People's Republic of China	NA	not_in_Viridiplantae	LGT allows to explain the relationship between some chlorophyte genes and cyanobacterial genes. However, it is not clear who is the donor and who is the recipient
12676729	10.1128/AEM.69.4.2399-2404.2003	Release of extracellular transformable plasmid DNA from Escherichia coli cocultivated with algae.		2003	6	24	Appl Environ Microbiol	Applied and environmental microbiology	Animals; Chlorophyta; Culture Media; Cyanobacteria; DNA, Bacterial; Escherichia coli; Euglena; Eukaryota; Gene Transfer, Horizontal; Plasmids; Transformation, Bacterial	Matsui	Kazuaki	Center for Ecological Research, Kyoto University, Otsu 520-2113, Japan. k-matsui@ecology.kyoto-u	matsui@ecology.kyoto	not_in_Viridiplantae	Suggest algal involvement in bacterial HGT by stimulating the release of transformable DNA
39101807	10.1128/spectrum.00817-24	Outer membrane vesicles of <i>Acinetobacter baumannii</i> DS002 carry circular DNA similar to bovine meat and milk factors (BMMFs) and SPHINX 2.36 and probably play a role in interdomain lateral gene transfer.		2024	8	5	Microbiol Spectr	Microbiology spectrum	A. baumannii; OmpA; bovine meat and milk factors; lateral gene transfer; outer membrane vesicles	Dhurve	Ganeshwari	Department of Animal Biology, School of Life Sciences, University of Hyderabad, Hyderabad, Telangana, India	NA	not_in_Viridiplantae	HGT to mammalian cells
39100235	10.1093/evlett/qrae009	The interkingdom horizontal gene transfer in 44 early diverging fungi boosted their metabolic, adaptive, and immune capabilities.		2024	8	6	Evol Lett	Evolution letters	HGT patterns; associated bacteria; early diverging fungi; ecological adaptation; fungal immunity; horizontal gene transfer	Ciach	Micha&#x142; Aleksander	Faculty of Mathematics, Informatics and Mechanics, University of Warsaw, Warsaw, Poland	NA	not_in_Viridiplantae	HGT in fungi
36881118	10.1007/s00253-023-12454-y	In the interkingdom horizontal gene transfer, the small rolA gene is a big mystery.		2023	3	24	Appl Microbiol Biotechnol	Applied microbiology and biotechnology	Agrobacterium rhizogenes; RolA oncogene; &#x201c;Hairy root; &#x201d; Neoplastic transformation; Plants, Genetically Modified; Gene Transfer, Horizontal; DNA; Genetic Engineering; Oncogenes; Rhizobium	Veremeichik	Galina N	Federal Scientific Center of the East Asia Terrestrial Biodiversity of the Russian Academy of Sciences Far Eastern Branch, FGBUN FNC Bioraznoobrazia nazemnoj bioty Vostocnoj Azii Dal'nevostocnogo otdelenia Rossijskoj akademii nauk, 690022, Vladivostok, Russia. gala-vera@mail	vera@mail.ru	candidates_not_identifiable	Review about the structure and function of the plant oncogene rolA
35819629	10.1007/s00425-022-03951-x	Agrobacterium-mediated gene transfer: recent advancements and layered immunity in plants.		2022	7	14	Planta	Planta	Agrobacterium tumefaciens; Plant immunity; Plant&#x2013;Agrobacterium&#xa0;interaction; Agrobacterium tumefaciens; Plant Tumors; Plants; Virulence	Tiwari	Madhu	Biotechnology and Molecular Biology Division, CSIR-National Botanical Research Institute, Lucknow, 226001, India	NA	abstract_not_about_HGT	Recent advances in the molecular mode of Agrobacterium pathogenesis and the three-layered immune response of plants against Agrobacterium infection
30953838	10.1016/j.fgb.2019.04.002	Genome-wide analysis of Fusarium verticillioides reveals inter-kingdom contribution of horizontal gene transfer to the expansion of metabolism.		2020	5	21	Fungal Genet Biol	Fungal genetics and biology : FG &amp; B	Adaptation; Fusarium verticillioides; Horizontal gene transfer; Nitric oxide; RNA-Seq; Secondary metabolism; Fusarium; Gene Transfer, Horizontal; Genome, Fungal; Host-Pathogen Interactions; Multigene Family; Nitric Oxide; Phenotype; Phylogeny; Secondary Metabolism; Sequence Analysis, RNA	Gao	Shan	Department of Plant Pathology, University of Georgia, Athens, GA, USA	NA	not_in_Viridiplantae	HGT from bacteria to Fusarium verticillioides (fungus)
29998422	10.1007/82_2018_96	Function and Regulation of Agrobacterium tumefaciens Cell Surface Structures that Promote Attachment.		2019	6	10	Curr Top Microbiol Immunol	Current topics in microbiology and immunology	Attachment; Biofilms; Cell surface structures; Regulation; Agrobacterium tumefaciens; Bacterial Adhesion; Bacterial Proteins; Fimbriae, Bacterial; Flagella; Virulence	Thompson	Melene A	Department of Biology, Indiana University, Bloomington, IN, 47405, USA	NA	abstract_not_about_HGT	Review about multiple extracellular structures which can contribute to the attachment of A. tumefaciens cells to surfaces
29992359	10.1007/82_2018_98	The Mechanism of T-DNA Integration: Some Major Unresolved Questions.		2019	6	10	Curr Top Microbiol Immunol	Current topics in microbiology and immunology	Agrobacterium; DNA, Bacterial; Gene Targeting; Genome, Plant; Recombination, Genetic; Transformation, Genetic; Uncertainty	Singer	Kamy	Department of Molecular, Cellular, and Developmental Biology, University of Michigan, Ann Arbor, MI, 48109, USA. kamys@umich	kamys@umich.edu	abstract_not_about_HGT	Review on the understanding of the mechanism of T-DNA integration
23555871	10.1371/journal.pone.0060029	Multiple interkingdom horizontal gene transfers in Pyrenophora and closely related species and their contributions to phytopathogenic lifestyles.		2013	9	30	PLoS One	PloS one	Ascomycota; Biological Evolution; Gene Transfer, Horizontal; Phylogeny	Sun	Bao-Fa	Key Laboratory of Zoological Systematics and Evolution, Institute of Zoology, Chinese Academy of Sciences, Beijing, China	NA	not_in_Viridiplantae	HGT from bacteria and plant to species of Pyrenophora (fungi)
23554975	10.1371/journal.pone.0059078	Horizontal transfer of a subtilisin gene from plants into an ancestor of the plant pathogenic fungal genus Colletotrichum.		2013	10	17	PLoS One	PloS one	Amino Acid Sequence; Colletotrichum; Gene Expression; Gene Transfer, Horizontal; Host-Pathogen Interactions; Models, Molecular; Molecular Sequence Data; Phylogeny; Plant Diseases; Plants; Protein Conformation; Protein Interaction Domains and Motifs; Sequence Alignment; Subtilisin	Armijos Jaramillo	Vinicio Danilo	Centro Hispano-Luso de Investigaciones Agrarias, Departamento de Microbiolog&#xed	NA	not_in_Viridiplantae	HGT of a subtilisin gene from plants to the fungal genus Colletotrichum
23375108	10.1186/gb-2013-14-2-r11	Genome of Acanthamoeba castellanii highlights extensive lateral gene transfer and early evolution of tyrosine kinase signaling.		2015	3	30	Genome Biol	Genome biology	Acanthamoeba castellanii; Evolution, Molecular; Gene Transfer, Horizontal; Genome, Protozoan; Introns; Protein-Tyrosine Kinases; Protozoan Proteins; Signal Transduction	Clarke	Michael	NA	NA	not_in_Viridiplantae	HGT in Acanthamoeba castellanii
22140558	10.1371/journal.pone.0028231	Interkingdom gene transfer of a hybrid NPS/PKS from bacteria to filamentous Ascomycota.		2012	4	9	PLoS One	PloS one	Ascomycota; Bacteria; Gene Transfer, Horizontal; Molecular Sequence Data; Peptide Synthases; Phylogeny; Polyketide Synthases; Protein Structure, Tertiary	Lawrence	Daniel P	School of Plant Sciences , The University of Arizona, Tucson, Arizona, United States of America. dlawrence@email.arizona	dlawrence@email.arizona.edu	not_in_Viridiplantae	HGT from bacteria to fungi
19212443	10.1371/journal.pone.0004437	Ancient horizontal gene transfer from bacteria enhances biosynthetic capabilities of fungi.		2009	3	23	PLoS One	PloS one	Animals; Bacteria; Bacterial Proteins; Evolution, Molecular; Fungal Proteins; Fungi; Gene Duplication; Gene Transfer, Horizontal; Humans; Lichens; Molecular Sequence Data; Molecular Structure; Phylogeny; Polyketide Synthases; Resorcinols; Salicylates; Symbiosis	Schmitt	Imke	Department of Plant Biology and Bell Museum of Natural History, University of Minnesota, St Paul, MN, USA. schm2109@umn	schm2109@umn.edu	not_in_Viridiplantae	HGT event from an actinobacterial source into ascomycete fungi
18577206	10.1186/1471-2148-8-181	Evidence of recent interkingdom horizontal gene transfer between bacteria and Candida parapsilosis.		2008	8	4	BMC Evol Biol	BMC evolutionary biology	Amino Acid Isomerases; Amino Acid Sequence; Bacteria; Candida; Codon; Databases, Nucleic Acid; Evolution, Molecular; Gene Order; Gene Transfer, Horizontal; Genes, Bacterial; Genes, Fungal; Phylogeny; Sequence Alignment	Fitzpatrick	David A	School of Biomolecular and Biomedical Science, Conway Institute, University College, Dublin, Belfield, Dublin 4, Ireland. david.a.fitzpatrick@ucd	david.a.fitzpatrick@ucd.ie	not_in_Viridiplantae	HGT from bacteria Candida parapsilosis
10466405	10.1016/s0923-2508(99)80072-2	Horizontal gene transfers in the environment: natural transformation as a putative process for gene transfers between transgenic plants and microorganisms.		1999	9	30	Res Microbiol	Research in microbiology	Gene Transfer, Horizontal; Genes, Bacterial; Plants, Genetically Modified; Soil Microbiology; Transformation, Genetic	Bertolla	F	Laboratoire d'Ecologie Microbienne du Sol, UMR CNRS 5557, Universit&#xe9	bertolla@biomserv.univ	not_in_Viridiplantae	HGT from plants to bacteria
10331270	10.1093/oxfordjournals.molbev.a026125	Glyceraldehyde-3-phosphate dehydrogenase gene diversity in eubacteria and eukaryotes: evidence for intra- and inter-kingdom gene transfer.		1999	6	22	Mol Biol Evol	Molecular biology and evolution	Amino Acid Sequence; Animals; Bacteria; Base Sequence; Cloning, Molecular; DNA Primers; Euglena; Eukaryotic Cells; Evolution, Molecular; Gene Transfer Techniques; Genes, Bacterial; Genetic Variation; Glyceraldehyde-3-Phosphate Dehydrogenases; Molecular Sequence Data; Phylogeny; Sequence Homology, Amino Acid; Species Specificity; Treponema	Figge	R M	Institut f&#xfc	NA	not_in_Viridiplantae	Glyceraldehyde-3-phosphate dehydrogenase (GAPDH) genes: gap1, gap2, and gap3 distributed across the cyanobacteria and alpha-proteobacterium
36412071	10.1002/bies.202200190	Ancient endosymbiont-mediated transmission of a selfish gene provides a model for overcoming barriers to gene transfer into animal mitochondrial genomes.		2023	1	19	Bioessays	BioEssays : news and reviews in molecular, cellular and developmental biology	Phycodnaviridae; endosymbiont gene transfer; giant viruses; horizontal gene transfer; mitochondrial genome; mtMutS; octocorals; Animals; Genome, Mitochondrial; Gene Transfer, Horizontal; DNA, Mitochondrial; Mitochondria; Repetitive Sequences, Nucleic Acid; Phylogeny; Evolution, Molecular	Shimpi	Gaurav G	Marine Laboratory, University of Guam, Mangilao, Guam, USA	NA	not_in_Viridiplantae	HGT from virus to animals
38971740	10.1186/s12866-024-03391-5	Horizontal gene transfer of the Mer operon is associated with large effects on the transcriptome and increased tolerance to mercury in nitrogen-fixing bacteria.	NA	2024	7	6	BMC Microbiol	BMC microbiology	Horizontal gene transfer; Mer operon; Mercury reductase; Rhizobia; Gene Transfer, Horizontal; Mercury; Operon; Transcriptome; Symbiosis; Nitrogen-Fixing Bacteria; Bacterial Proteins; Gene Expression Regulation, Bacterial; Nitrogen Fixation; Rhizobium leguminosarum; Soil Microbiology	Bhat	Aditi	Brookhaven National Laboratory, Upton, USA	NA	not_in_Viridiplantae	HGT of the Mer operon from the most tolerant Sinorhizobium medicae strain into two LT S. medicae strains
38926391	10.1038/s41467-024-49742-8	Selection and horizontal gene transfer underlie microdiversity-level heterogeneity in resistance gene fate during wastewater treatment.	NA	2024	6	26	Nat Commun	Nature communications	Gene Transfer, Horizontal; Sewage; Wastewater; Anti-Bacterial Agents; Bacteria; Water Purification; Metagenomics; Drug Resistance, Microbial; Waste Disposal, Fluid; Drug Resistance, Bacterial; Selection, Genetic	Brown	Connor L	Dept. of Civil and Environmental Engineering, Virginia Tech, Blacksburg, USA	NA	not_in_Viridiplantae	HGT of antibiotic resistance genes in activated sludge
38527381	10.1016/j.virol.2024.110057	First detection of mycoviruses in Gnomoniopsis castaneae suggests a putative horizontal gene transfer event between negative-sense and double-strand RNA viruses.	NA	2024	4	9	Virology	Virology	Chrysovirus; Gnomoniopsis castaneae; HGT; Mitovirus; Mycovirus; Negarnaviricota; Fungal Viruses; Double Stranded RNA Viruses; Gene Transfer, Horizontal; Genome, Viral; Plant Diseases; Phylogeny; RNA Viruses; Viruses; RNA, Viral; RNA, Double-Stranded; Ascomycota	Ferilli	Franco	University of Torino, Department of Agricultural, Forest and Food Sciences (DISAFA), Largo Paolo Braccini 2, 10095, Grugliasco, Torino, Italy	NA	not_in_Viridiplantae	HGT in virus
38431762	10.1038/s42003-024-05961-9	Salivary proteins potentially derived from horizontal gene transfer are critical for salivary sheath formation and other feeding processes.	NA	2024	3	5	Commun Biol	Communications biology	Animals; Gene Transfer, Horizontal; Insect Proteins; Heteroptera; Salivary Proteins and Peptides	Huang	Hai-Jian	State Key Laboratory for Managing Biotic and Chemical Threats to the Quality and Safety of Agro-Products, Key Laboratory of Biotechnology in Plant Protection of Ministry of Agriculture and Zhejiang Province, Institute of Plant Virology, Ningbo University, Ningbo, 315211, China. huanghaijian@nbu.edu	huanghaijian@nbu.edu.cn	not_in_Viridiplantae	Potential HGT from bacteria to an ancestral bug
37550506	10.1038/s41564-023-01448-1	Vertical and horizontal gene transfer shaped plant colonization and biomass degradation in the fungal genus Armillaria.	NA	2023	8	31	Nat Microbiol	Nature microbiology	Armillaria; Biomass; Gene Transfer, Horizontal; Ecosystem; Plants	Sahu	Neha	Biological Research Center, Synthetic and Systems Biology Unit, Szeged, Hungary	NA	not_in_Viridiplantae	HGT from Ascomycota to Armillaria species
37394915	10.1093/plphys/kiad380	Extrachromosomal circular DNA as a vehicle to gene transfer in plants.	NA	2023	9	1	Plant Physiol	Plant physiology	DNA, Circular; Gene Transfer, Horizontal; Plants	Pereira	Lara	Assistant Features Editor, Plant Physiology, American Society of Plant Biologists, Rockville, MD, USA	NA	candidates_not_identifiable	Extrachromosomal circular DNA (eccDNA) is indeed a vehicle to pass genetic material among species via pollen.
37061183	10.1016/j.cois.2023.101035	Sidestepping Darwin: horizontal gene transfer from plants to insects.	NA	2023	6	5	Curr Opin Insect Sci	Current opinion in insect science	Animals; Gene Transfer, Horizontal; Insecta; Hemiptera; Plants; Bacteria	Gilbert	Cl&#xe9;ment	Universit&#xe9	NA	not_in_Viridiplantae	HGT from plants to insects
36739179	10.1016/j.tibtech.2023.01.007	Horizontal gene transfer from plant to whitefly.	NA	2023	6	19	Trends Biotechnol	Trends in biotechnology	CRISPR technology; coevolutionary arms race; eukaryotes; gene silencing; horizontal gene transfer; phenolic glycosides; Animals; Hemiptera; Gene Transfer, Horizontal	Islam	Tofazzal	Institute of Biotechnology and Genetic Engineering, Bangabandhu Sheikh Mujibur Rahman Agricultural University, Gazipur 1706, Bangladesh. Electronic address: tofazzalislam@bsmrau.edu	tofazzalislam@bsmrau.edu.bd	not_in_Viridiplantae	HGT from plant to whitefly
36684780	10.3389/fpls.2022.1035157	Genome sequencing and resequencing identified three horizontal gene transfers and uncovered the genetic mechanism on the intraspecies adaptive evolution of <i>Gastrodia elata</i> Blume.	NA	2023	2	1	Front Plant Sci	Frontiers in plant science	Gastrodia elata; adaptation; horizontal gene transfers; population genomics; selection effect	Wang	Yunsheng	School of Health and Life Science, Kaili University, Kaili, Guizhou, China	NA	candidates_not_identifiable	High-quality chromosome-level reference genome of Gastrodia elata (1.05 Gb), containing 77.94% repetitive sequences and 17,895 putative protein-coding genes including three HTGs
36597348	10.1111/1755-0998.13752	The Aphelenchoides genomes reveal substantial horizontal gene transfers in the last common ancestor of free-living and major plant-parasitic nematodes.	NA	2023	4	6	Mol Ecol Resour	Molecular ecology resources	comparative genomics; genome reduction; horizontal gene transfer; nematodes; plant parasitism; Animals; Gene Transfer, Horizontal; Nematoda; Phylogeny; Plants	Lai	Cheng-Kuo	Biodiversity Research Center, Academia Sinica, Taipei, Taiwan	NA	not_in_Viridiplantae	HGT in nematodes
36161953	10.1073/pnas.2205857119	Metabolic novelty originating from horizontal gene transfer is essential for leaf beetle survival.	NA	2022	9	28	Proc Natl Acad Sci U S A	Proceedings of the National Academy of Sciences of the United States of America	herbivorous insects; horizontal gene transfer; plant - insect interaction; plant cell wall; polygalacturonase; Animals; Coleoptera; Gene Knockout Techniques; Gene Transfer, Horizontal; Pectins; Phylogeny; Plants; Polygalacturonase	Kirsch	Roy	Department of Insect Symbiosis, Max Planck Institute for Chemical Ecology, 07745 Jena, Germany	NA	not_in_Viridiplantae	HGT in leaf-feeding beetles
35542181	10.1016/j.fawpar.2022.e00155	Horizontal gene transfer provides insights into the deep evolutionary history and biology of <i>Trichinella</i>.	NA	2023	11	6	Food Waterborne Parasitol	Food and waterborne parasitology	Cyanase; Evolution; Horizontal gene transfer; Nurse cell; Trichinella	Zarlenga	Dante	U.S. Department of Agriculture, Agricultural Research Service, Animal Parasitic Diseases Laboratory, B1180 BARC-East Beltsville, MD 20705, USA	NA	not_in_Viridiplantae	HGT in Trichinella
34930424	10.1186/s13059-021-02567-w	The economics of organellar gene loss and endosymbiotic gene transfer.	NA	2022	3	14	Genome Biol	Genome biology	Chloroplast; Endosymbiosis; Gene loss endosymbiotic gene transfer; Mitochondrion; Organellar genome; Arabidopsis; Bacteria; Cell Nucleus; Chloroplasts; Gene Transfer, Horizontal; Genome, Chloroplast; Genome, Mitochondrial; Genome, Plant; Host Microbial Interactions; Mitochondria; Proteomics; Symbiosis	Kelly	Steven	Department of Plant Sciences, University of Oxford, South Parks Road, Oxford, OX1 3RB, UK. steven.kelly@plants.ox.ac	steven.kelly@plants.ox.ac.uk	candidates_not_identifiable	Endosymbiotic gene transfer can provide an energetic advantage to the cell
34772334	10.1186/s12864-021-08105-z	Mitochondrial genomes of two parasitic Cuscuta species lack clear evidence of horizontal gene transfer and retain unusually fragmented ccmF<sub>C</sub> genes.	NA	2021	11	16	BMC Genomics	BMC genomics	Chloroplast; Dodder; Intracellular transfer; Mitogenome; Cuscuta; Gene Transfer, Horizontal; Genes, Mitochondrial; Genome, Mitochondrial; Phylogeny	Anderson	Benjamin M	Department of Ecology, Environment and Plant Sciences, Stockholm University, SE-106 91, Stockholm, Sweden. banderson2914@gmail	banderson2914@gmail.com	candidates_not_identifiable	Assembled mitogenomes of Cuscuta australis and C. campestris revealed little to no indication of HGT
34749181	10.1016/j.wasman.2021.10.029	Bioleaching rather than chemical conditioning using Fe[III]/CaO or polyacrylamide mitigates antibiotic resistance in sludge composting via pre-removing antibiotic resistance genes and limiting horizontal gene transfer.	NA	2021	12	7	Waste Manag	Waste management (New York, N.Y.)	Antibiotic resistance genes; Bioleaching; Chemical conditioning; Compost product; Sludge; Acrylic Resins; Anti-Bacterial Agents; Composting; Drug Resistance, Microbial; Gene Transfer, Horizontal; Genes, Bacterial; Sewage	Lu	Yi	Department of Environmental Engineering, College of Resources and Environmental Sciences, Nanjing Agricultural University, Nanjing 210095, China	NA	not_in_Viridiplantae	Focuses on antibiotic resistance reduction and HGT from bacteria to bacteria
30574264	10.1080/19420889.2018.1539612	The dilemma of bacterial expansins evolution. The unusual case of <i>Streptomyces acidiscabies</i> and <i>Kutzneria</i> sp. 744.		2023	10	5	Commun Integr Biol	Communicative &amp; integrative biology	Expansins; Kutzneria sp. 744; Streptomyces acidiscabies; evolution; horizontal gene transfer	Armijos-Jaramillo	Vinicio	Grupo de Bio-Quimioinform&#xe1	NA	not_in_Viridiplantae	HGT from plants to bacteria
32929737	10.1111/nph.16926	Horizontal gene transfers dominate the functional mitochondrial gene space of a holoparasitic plant.	NA	2021	5	14	New Phytol	The New phytologist	Lophophytum; Balanophoraceae; RNA editing; holoparasite; mitochondrial DNA; transcriptome; DNA, Mitochondrial; Evolution, Molecular; Gene Transfer, Horizontal; Genes, Mitochondrial; Genome, Mitochondrial; Phylogeny	Garcia	Laura E	IBAM, Universidad Nacional de Cuyo, CONICET, Facultad de Ciencias Agrarias, Almirante Brown 500, Chacras de Coria, M5528AHB, Argentina	NA	not_interdomain	HGT between parasitic plants (Lophophytum mirabile) and host plants
31347197	10.1111/nph.16022	On the evolutionary significance of horizontal gene transfers in plants.	NA	2020	12	14	New Phytol	The New phytologist	C4 photosynthesis; adaptation; evolutionary novelty; ferns; parasitic plants; Adaptation, Biological; Biological Evolution; Ferns; Gene Transfer, Horizontal; Photosynthesis; Plant Physiological Phenomena; Plants	Wickell	David A	Boyce Thompson Institute, Ithaca, NY, 14853, USA	NA	candidates_not_identifiable	Review of HGT in plants
31116476	10.1111/mpp.12806	A complete genome sequence for Pseudomonas syringae pv. pisi PP1 highlights the importance of multiple modes of horizontal gene transfer during phytopathogen evolution.	NA	2020	5	8	Mol Plant Pathol	Molecular plant pathology	Base Sequence; Biological Evolution; Chromosomes, Bacterial; Gene Transfer, Horizontal; Genetic Loci; Genome, Bacterial; Phylogeny; Plants; Pseudomonas syringae; Synteny	Baltrus	David A	School of Plant Sciences, University of Arizona, Tucson, AZ, 85721, USA	NA	not_in_Viridiplantae	Pseudomonas syringae pv. pisi PP1 can rapidly acquire virulence factors through HGT by acquisition of plasmids
31081928	10.1002/ajb2.1286	Sequential horizontal gene transfers from different hosts in a widespread Eurasian parasitic plant, Cynomorium coccineum.	NA	2019	12	30	Am J Bot	American journal of botany	China to Canary Islands; Cynomoriaceae; gene trees; horizontal gene transfers; host; mitochondrial genome; parasites; Cynomorium; Gene Transfer, Horizontal; Genes, Mitochondrial; Genes, Plant; Genome, Mitochondrial; Genome, Plastid; Italy; Plant Dispersal	Cusimano	Natalie	Systematic Botany and Mycology, Faculty of Biology, University of Munich (LMU), Munich, Germany	NA	not_interdomain	HGT from plants to parasitic plants
30824066	10.1016/j.plantsci.2019.01.013	Mitochondria of Cedrus atlantica and allied species: A new chapter in the horizontal gene transfer history.	NA	2019	3	18	Plant Sci	Plant science : an international journal of experimental plant biology	Cedrus atlantica; Horizontal gene transfer; Plant mitochondrial evolution; Ribosomal protein genes; Cedrus; Gene Transfer, Horizontal; Genome, Mitochondrial; Ribosomal Proteins	Forgione	Ivano	Dipartimento di Biologia, Ecologia e Scienze della Terra (DiBEST), Universit&#xe0	NA	not_interdomain	HGT from a flowering plant donor is the most likely mechanism for the origin of the Cedrus atlantica alien sequences
30579929	10.1016/j.biotechadv.2018.12.008	Agrobacterium-mediated horizontal gene transfer: Mechanism, biotechnological application, potential risk and forestalling strategy.	NA	2019	7	25	Biotechnol Adv	Biotechnology advances	Agrobacterium tumefaciens; Chemoeffector; Chemoreceptor; Chemotaxis; Host recognition; Speciation; Stable transformation; Transgenic risk; Transient transformation; Agrobacterium; Biotechnology; Gene Transfer Techniques; Plants, Genetically Modified; Transformation, Genetic	Guo	Minliang	College of Bioscience and Biotechnology, Yangzhou University, Yangzhou, Jiangsu 225009, China. Electronic address: guoml@yzu.edu	guoml@yzu.edu.cn	not_in_Viridiplantae	Discussion of the potential risk of Agrobacterium-meditated horizontal gene transfer to non-target plant species
30301483	10.1017/S0031182018001701	A tale of three kingdoms: members of the Phylum Nematoda independently acquired the detoxifying enzyme cyanase through horizontal gene transfer from plants and bacteria.	NA	2020	3	18	Parasitology	Parasitology	Cyanase; Trichinella; evolution; horizontal gene transfer; nematode; parasitism; Animals; Bacteria; Biological Evolution; Carbon-Nitrogen Lyases; Gene Transfer, Horizontal; Helminth Proteins; Nematoda; Plants	Zarlenga	D S	USDA, Agricultural Research Service, Animal Parasitic Diseases Lab,Beltsville, MD 20705USA	NA	not_in_Viridiplantae	HGT occurred in parasitic nematodes with origins from different Kingdoms
30232155	10.1098/rspb.2018.1535	Punctuated plastome reduction and host-parasite horizontal gene transfer in the holoparasitic plant genus <i>Aphyllon</i>.	NA	2019	9	12	Proc Biol Sci	Proceedings. Biological sciences	Orobanchaceae; holoparasitism; horizontal gene transfer; parasite reduction syndrome; plastome reduction; rbcL; Biological Evolution; Galium; Gene Transfer, Horizontal; Genes, Plant; Genome, Chloroplast; Genome, Mitochondrial; Orobanchaceae; Phylogeny; Selection, Genetic	Schneider	Adam C	University and Jepson Herbaria, Berkeley, CA, USA schneider@hendrix	schneider@hendrix.edu	not_interdomain	Host-to-parasite horizontal gene transfers originating from the plastome of an ancient Galium host into the mitochondrial genome of a recent common ancestor of A. epigalium
29786161	10.1111/mpp.12700	Evidence for horizontal gene transfer and separation of effector recognition from effector function revealed by analysis of effector genes shared between cape gooseberry- and tomato-infecting formae speciales of Fusarium oxysporum.	NA	2019	3	18	Mol Plant Pathol	Molecular plant pathology	Physalis peruviana; Solanum lycopersicum; Fusarium oxysporum f. sp. lycopersici; Fusarium oxysporum f. sp. physali; Fusarium wilt; mobile pathogenicity chromosome; secreted in xylem genes; Fungal Proteins; Fusarium; Gene Transfer, Horizontal; Solanum lycopersicum; Physalis; Plant Diseases	Simbaqueba	Jaime	Plant Sciences Division, Research School of Biology, The Australian National University, Acton, ACT, 2601, Australia	NA	not_in_Viridiplantae	Horizontal gene transfer between cape gooseberry- and tomato-infecting formae speciales of Fusarium oxysporum
28222679	10.1186/s12870-017-0992-8	Comparative mitogenomics indicates respiratory competence in&#xa0;parasitic Viscum despite&#xa0;loss of complex I&#xa0;and extreme sequence&#xa0;divergence, and reveals horizontal gene transfer and remarkable&#xa0;variation in genome size.	NA	2017	11	8	BMC Plant Biol	BMC plant biology	Complex I; Mistletoes; Mitogenome; Mutation rate; Parasitic plants; Respiratory competence; DNA, Plant; Electron Transport Chain Complex Proteins; Electron Transport Complex I; Evolution, Molecular; Gene Deletion; Gene Transfer, Horizontal; Genes, Plant; Genetic Variation; Genome, Mitochondrial; Genome, Plant; Molecular Sequence Annotation; Plant Proteins; RNA, Plant; RNA, Ribosomal; Sequence Ana…	Skippington	Elizabeth	Department of Biology, Indiana University, Bloomington, IN, 47405, USA	NA	not_interdomain	HGT from Ericales and Santalales to Viscum album
27653556	10.1038/ncomms12860	Adaptive radiation by waves of gene transfer leads to fine-scale resource partitioning in marine microbes.	NA	2024	1	9	Nat Commun	Nature communications	NA	Hehemann	Jan-Hendrik	Department of Civil and Environmental Engineering, Massachusetts Institute of Technology, Cambridge, Massachusetts 02139, USA	NA	not_in_Viridiplantae	HGT enabled the diversification of metabolic pathways for algal glycan degradation in Vibrionaceae populations
27215567	10.1186/s12915-016-0264-3	Extensive horizontal gene transfers between plant pathogenic fungi.	NA	2017	10	26	BMC Biol	BMC biology	Carbohydrate activating enzymes; Colletotrichum; Horizontal gene transfer; Magnaporthales; Pathogenesis; Ascomycota; Colletotrichum; Evolution, Molecular; Gene Transfer, Horizontal; Genetic Markers; Genome, Fungal; Host-Pathogen Interactions; Phylogeny; Plant Diseases; Plants; Symbiosis	Qiu	Huan	Department of Ecology, Evolution, and Natural Resources, Rutgers University, Foran Hall, 59 Dudley Road, New Brunswick, New Jersey, 08901, USA. huan.qiu.bio@gmail	huan.qiu.bio@gmail.com	not_in_Viridiplantae	HGT between fungal species
27068610	10.1186/s12862-016-0651-y	Horizontal gene transfer of acetyltransferases, invertases and chorismate mutases from different bacteria to diverse recipients.	NA	2016	8	31	BMC Evol Biol	BMC evolutionary biology	Evolution; Hoplolaimina; Horizontal gene transfer; Model selection analysis; Phylogenetics; Plant-parasitic nematodes; Acetyltransferases; Animals; Bacteria; Biological Evolution; Chorismate Mutase; Gene Transfer, Horizontal; Nematoda; Phylogeny; beta-Fructofuranosidase	Noon	Jason B	Department of Plant Pathology and Microbiology, Iowa State University, Ames, IA, 50011, USA	NA	not_in_Viridiplantae	HGT from bacteria to plant-parasitic nematodes
26978165	10.1038/ismej.2016.27	Evidence of horizontal gene transfer between obligate leaf nodule symbionts.	NA	2017	8	1	ISME J	The ISME journal	Base Sequence; Biological Evolution; Burkholderia; Gene Transfer, Horizontal; Plant Leaves; Secondary Metabolism; Symbiosis	Pinto-Carb&#xf3;	Marta	Department of Plant and Microbial Biology, University of Zurich, Zurich, Switzerland	NA	not_in_Viridiplantae	Intra-clade horizontal gene transfer (HGT) of bacterial leaf nodule symbionts
26467299	10.1186/s12864-015-1997-z	Population genomics reveals additive and replacing horizontal gene transfers in the emerging pathogen Dickeya solani.	NA	2016	7	1	BMC Genomics	BMC genomics	Base Sequence; Chromosome Mapping; Enterobacteriaceae; Gene Transfer, Horizontal; Genetics, Population; Genome, Bacterial; Metagenomics; Phylogeny; Plant Diseases; Polymorphism, Single Nucleotide; Solanum tuberosum	Khayi	Slimane	Institute for Integrative Biology of the Cell (I2BC), CNRS CEA Univ. Paris-Sud, Universit&#xe9	slimane.khayi@i2bc.paris	not_in_Viridiplantae	D. solani genomic variability may be caused by SNPs/InDels as well as replacing and additive HGT events
26051213	10.1016/j.pbi.2015.05.008	Horizontal gene transfer in parasitic plants.	NA	2016	6	21	Curr Opin Plant Biol	Current opinion in plant biology	Gene Transfer, Horizontal; Genome, Mitochondrial; Phylogeny; Plants; Symbiosis	Davis	Charles C	Department of Organismic and Evolutionary Biology, Harvard University, 22 Divinity Avenue, Cambridge, MA 02138, USA. Electronic address: cdavis@oeb.harvard	cdavis@oeb.harvard.edu	not_interdomain	HGT between parasitic plants and host plants
26048565	10.1016/j.molbiopara.2015.05.008	Horizontal gene transfer in schistosomes: A critical assessment.	NA	2016	5	6	Mol Biochem Parasitol	Molecular and biochemical parasitology	Host-parasite interactions; Lateral gene transfer; Parasite; Transposable elements; Trematode; Vertebrate; Animals; Computational Biology; Gene Transfer, Horizontal; Host-Parasite Interactions; Phylogeny; Schistosoma; Sequence Homology	Wijayawardena	Bhagya K	Departments of Biological Sciences, Purdue University, West Lafayette, IN 47907, USA. Electronic address: bhagya.wijayawardena@gmail	bhagya.wijayawardena@gmail.com	not_in_Viridiplantae	Reported cases of schistosome-associated HGT may be due to technical artifacts as opposed to biological reality
25989702	10.1111/nph.13467	Dynamic evolution of Geranium mitochondrial genomes through multiple horizontal and intracellular gene transfers.	NA	2016	6	20	New Phytol	The New phytologist	Geraniaceae; cox1 intron; gene conversion; homing endonuclease; multiple organellar genes; parasitic plant; Base Sequence; DNA, Mitochondrial; DNA, Plant; Electron Transport Complex IV; Evolution, Molecular; Gene Conversion; Gene Transfer, Horizontal; Genes, Plant; Genome, Mitochondrial; Genome, Plant; Geranium; Intracellular Space; Introns; Molecular Sequence Data; Phylogeny; Time Factors	Park	Seongjun	Department of Integrative Biology, University of Texas, Austin, TX, 78712, USA	NA	not_interdomain	Evidence for numerous HGT events in Geranium mitochondrial DNAs from other plants
25733908	10.1073/pnas.1424293112	Horizontal gene transfer and gene dosage drives adaptation to wood colonization in a tree pathogen.	NA	2015	6	4	Proc Natl Acad Sci U S A	Proceedings of the National Academy of Sciences of the United States of America	Septoria canker; fungal genomics; poplar pathogen; tree disease; Adaptation, Physiological; Ascomycota; Base Sequence; Colony Count, Microbial; Gene Dosage; Gene Expression Regulation, Fungal; Gene Transfer, Horizontal; Genetic Speciation; Genome, Fungal; Host-Pathogen Interactions; Indole Alkaloids; Molecular Sequence Data; Nitrogen; Phylogeny; Populus; Proteolysis; Synteny; Time Factors; Trees;…	Dhillon	Braham	Department of Forest and Conservation Sciences, The University of British Columbia, Vancouver, BC, Canada V6T 1Z4	NA	not_in_Viridiplantae	HGT in ascomycete fungi
25422936	10.7554/eLife.04266	Antibacterial gene transfer across the tree of life.	NA	2015	7	24	Elife	eLife	antibiotic; archaea; evolutionary biology; genomics; horizontal gene transfer; lysin; Amino Acid Sequence; Anti-Bacterial Agents; Archaea; Bacteria; Coculture Techniques; Escherichia coli; Gene Transfer, Horizontal; Genes, Bacterial; Microbial Viability; Models, Molecular; Molecular Sequence Data; Muramidase; Phylogeny; RNA, Ribosomal	Metcalf	Jason A	Department of Biological Sciences, Vanderbilt University, Nashville, United States	NA	candidates_not_identifiable	HGT of the bacterial GH25 muramidase occurred in nonbacterial taxa (Aciduliprofundum, Selaginella, and Insecta). In Selaginella (hypothetical protein)
25415968	10.1093/molbev/msu324	Horizontal gene transfer of chlamydial-like tRNA genes into early vascular plant mitochondria.	NA	2016	3	9	Mol Biol Evol	Molecular biology and evolution	Chlamydiae; Class II tRNAs; gymnosperms; horizontal gene transfer (HGT); lycophytes; mitochondrial tRNA genes; monilophytes; Chlamydiales; Chloroplasts; DNA, Plant; Evolution, Molecular; Gene Transfer, Horizontal; Genes, Bacterial; Genes, Mitochondrial; Huperzia; Phylogeny; Plants; RNA, Transfer	Knie	Nils	Abteilung Molekulare Evolution, Institut f&#xfc	NA	candidates_not_identifiable	Homologs of chlamydial-type tRNAs suggest mitochondrial HGT in early vascular plant lineages.
25160847	10.1093/jhered/esu052	Direct visualization of horizontal gene transfer in cotton plants.	NA	2015	6	22	J Hered	The Journal of heredity	axillary bud; grafting cotton; horizontal gene transfer; DNA, Chloroplast; DNA, Plant; Flowers; Gene Transfer, Horizontal; Gossypium; Inheritance Patterns; Phenotype; Seeds	Hao	Junjie	From the Key Laboratory of Integrated Pest Management on Crops in Southern Region of North China of Agriculture Ministry, Plant Protection Institute, Henan Academy of Agricultural Sciences, Zhengzhou 450002, China (Hao)	haojjds@163.com	not_interdomain	Plant–plant HGT between Gossypium barbadense and Gossypium hirsutum
25157257	10.3389/fpls.2014.00326	Horizontal gene transfer from Agrobacterium to plants.	NA	2014	8	26	Front Plant Sci	Frontiers in plant science	Agrobacterium; Linaria; Nicotiana; T-DNA; horizontal gene transfer	Matveeva	Tatiana V	Department of Genetics and Biotechnology, St. Petersburg State University St. Petersburg, Russia	NA	candidates_not_identifiable	HGT from Agrobacterium rhizogenes has inserted T-DNA into Nicotiana and Linaria genomes, with expressed cT-DNA potentially influencing plant evolution and speciation.
34197607	10.1093/pcp/pcab093	Cryogenian Origin and Subsequent Diversification of the Plant Cell-Wall Enzyme XTH Family.		2022	1	11	Plant Cell Physiol	Plant &amp; cell physiology	Alphaproteobacteria; Cryogenian; Glycoside hydrolase family 16; Horizontal gene transfer; Streptophyta; Xyloglucan endotransglucosylase/hydrolase; Cell Wall; Embryophyta; Evolution, Molecular; Glycosyltransferases; Multigene Family; Plant Proteins	Shinohara	Naoki	Department of Biology, Kanagawa University, Tsuchiya 2946, Hiratsuka, Kanagawa 259-1293, Japan	NA	abstract_not_about_HGT	Explores the evolutionary origins and diversification of the xyloglucan endotransglucosylase/hydrolase family, essential enzymes in plant cell-wall modification.
34252921	10.1093/bioinformatics/btab328	Gene tree and species tree reconciliation with endosymbiotic gene transfer.	NA	2021	7	15	Bioinformatics	Bioinformatics (Oxford, England)	Algorithms; Evolution, Molecular; Gene Duplication; Gene Transfer, Horizontal; Genome; Phylogeny; Symbiosis	Anselmetti	Yoann	D&#xe9	NA	abstract_not_about_HGT	This study addresses the reconciliation of gene trees and species trees in the context of Endosymbiotic Gene Transfer, which involves gene transfers between mitochondria and the nuclear genome within the same species.
33798437	10.1016/j.cell.2021.03.017	Whiteflies weaponize a plant defense via horizontal gene transfer.	NA	2021	10	11	Cell	Cell	Animals; Gene Transfer, Horizontal; Hemiptera; Plants	Whiteman	Noah K	Department of Integrative Biology and Graduate Group in Microbiology, University of California, Berkeley, Berkeley, CA 94720, USA. Electronic address: whiteman@berkeley	whiteman@berkeley.edu	abstract_not_about_HGT	Shows how a major crop pest stole a plant phenolic glucoside malonyltransferase gene, allowing neutralization of a large class of plant defense compounds.
25090479	10.1146/annurev-phyto-102313-050127	Horizontal gene transfer in eukaryotic plant pathogens.	NA	2015	3	30	Annu Rev Phytopathol	Annual review of phytopathology	effectors; fungi; oomycetes; phylogeny; plant cell wall; transporters; Bacteria; Fungi; Gene Transfer, Horizontal; Plants	Soanes	Darren	Biosciences, University of Exeter, Exeter, EX4 4QD, United Kingdom	t.a.richards@exeter.ac.uk	not_in_Viridiplantae	Investigates the role of HGT in the evolution of phytopathogenic, particularly fungi and oomycetes.
24978610	10.1016/j.ibmb.2014.06.008	Horizontal gene transfer and functional diversification of plant cell wall degrading polygalacturonases: Key events in the evolution of herbivory in beetles.	NA	2015	5	14	Insect Biochem Mol Biol	Insect biochemistry and molecular biology	Glycoside hydrolase; Horizontal gene transfer; Leaf beetles; Plant cell wall degradation; Weevils; Animals; Ascomycota; Base Sequence; Biological Evolution; Cell Wall; Coleoptera; Gene Transfer, Horizontal; Herbivory; Molecular Sequence Data; Pectins; Phylogeny; Plants; Polygalacturonase; Transcriptome	Kirsch	Roy	Department of Entomology, Max Planck Institute for Chemical Ecology, Hans-Knoell-Str. 8, 07745 Jena, Germany. Electronic address: rkirsch@ice.mpg	rkirsch@ice.mpg.de	not_in_Viridiplantae	Discusses the evolutionary origins and diversification of plant cell wall-degrading enzymes in herbivorous beetles.
24937281	10.1016/j.cub.2014.04.042	Horizontal gene transfer: accidental inheritance drives adaptation.	NA	2015	5	19	Curr Biol	Current biology : CB	Bryophyta; Ferns; Gene Transfer, Horizontal; Photoreceptors, Plant	Cooper	Endymion D	Cell Biology and Molecular Genetics, University of Maryland, College Park, MD, USA. Electronic address: endymion.dante.cooper@gmail	endymion.dante.cooper@gmail.com	not_interdomain	Report documenting horizontal transfer of a potentially adaptive gene between distantly related plants.
24411025	10.1186/1471-2229-14-19	Root parasitic plant Orobanche aegyptiaca and shoot parasitic plant Cuscuta australis obtained Brassicaceae-specific strictosidine synthase-like genes by horizontal gene transfer.	NA	2014	9	10	BMC Plant Biol	BMC plant biology	Brassicaceae; Carbon-Nitrogen Lyases; Cuscuta; Gene Transfer, Horizontal; Orobanche; Plant Proteins; Plant Roots	Zhang	Dale	Key Laboratory of Economic Plants and Biotechnology, Kunming Institute of Botany, Chinese Academy of Sciences, 132 Lanhei Road, Heilongtan, Kunming 650201, Yunnan, China. wujianqiang@mail.kib.ac	NA	not_interdomain	Discusses the acquisition of Brassicaceae SSL genes by Orobanche aegyptiaca and the Cuscuta australis through HGT plantae to plantae.
24382842	10.1002/mbo3.155	Antimicrobial susceptibility and antibiotic resistance gene transfer analysis of foodborne, clinical, and environmental Listeria spp. isolates including Listeria monocytogenes.	NA	2014	10	21	Microbiologyopen	MicrobiologyOpen	Antibiotics; Listeria; environmental; food; resistance.; Animals; Dairy Products; Drug Resistance, Multiple, Bacterial; Food Microbiology; Genotype; Humans; Listeria; Listeria monocytogenes; Listeriosis; Meat; Phenotype; R Factors; Seafood; Transformation, Bacterial; Vegetables; Water Microbiology	Bertsch	David	Laboratory of Food Biotechnology, Institute of Food, Nutrition and Health, ETH Zurich, Zurich, Switzerland	NA	abstract_not_about_HGT	Investigates antibiotic resistance phenotypes and genotypes in Listeria spp. focusing on the potential for HGT of resistance genes.
24321137	10.1186/1756-0500-6-525	Identification of a novel pentatricopeptide repeat subfamily with a C-terminal domain of bacterial origin acquired via ancient horizontal gene transfer.	NA	2015	5	13	BMC Res Notes	BMC research notes	Gene Transfer, Horizontal; Phylogeny; Repetitive Sequences, Amino Acid	Manna	Sam	Department of Microbiology, La Trobe University, Melbourne, VIC 3086, Australia. C.Barth@latrobe.edu	NA	not_in_Viridiplantae	Describes the identification of a novel subfamily of pentatricopeptide repeat proteins which includes a C-terminal tRNA guanine methyltransferase domain of bacterial origin but not in plants.
24150040	10.1093/molbev/mst206	Plant expansins in bacteria and fungi: evolution by horizontal gene transfer and independent domain fusion.	NA	2014	10	23	Mol Biol Evol	Molecular biology and evolution	convergence; endoglucanases; grass&#x2013;pollen allergens; plant pathogens; xenology; Adaptation, Biological; Amoebozoa; Bacteria; Cellulase; Evolution, Molecular; Fungi; Gene Transfer, Horizontal; Models, Molecular; Phylogeny; Plant Proteins; Plants; Protein Conformation; Protein Structure, Tertiary	Nikolaidis	Nikolas	Department of Biological Science and Center for Applied Biotechnology Studies, California State University, Fullerton	NA	not_in_Viridiplantae	This study presents an example of HGT from plants to bacteria and fungi, focusing on expansin genes, which are involved in plant cell-wall loosening.
24132513	10.1007/s10142-013-0345-0	Horizontal gene transfer in plants.	NA	2015	5	12	Funct Integr Genomics	Functional &amp; integrative genomics	Animals; Bacteria; DNA Transposable Elements; Fungi; Gene Transfer, Horizontal; Host-Pathogen Interactions; Insecta; Plants; Plastids; Viruses	Gao	Caihua	Engineering Research Center of South Upland Agriculture, Ministry of Education, Southwest University, Chongqing, People's Republic of China	NA	not_interdomain	The study shows several examples of HGT and names the vectors used, however it specifies that they are HGT events between plants.
24065973	10.3389/fpls.2013.00366	Algal endosymbionts as vectors of horizontal gene transfer in photosynthetic eukaryotes.	NA	2014	6	24	Front Plant Sci	Frontiers in plant science	EGT; HGT; Plantae plastid origin; algal evolution; chromalveolates; primary endosymbiosis	Qiu	Huan	Department of Ecology, Evolution, and Natural Resources, Institute of Marine and Coastal Science, Rutgers University New Brunswick, NJ, USA	NA	not_interdomain	This study explores the role of algal endosymbionts as vectors of horizontal gene transfer in photosynthetic eukaryotes, focusing on the evolutionary impact of endosymbiotic gene transfer.
23994344	10.1016/j.jconrel.2013.08.025	Applying horizontal gene transfer phenomena to enhance non-viral gene therapy.	NA	2014	6	25	J Control Release	Journal of controlled release : official journal of the Controlled Release Society	Agrobacterium tumefaciens; Bartonella henselae; Horizontal gene transfer; Mimicry; Non-viral gene delivery; Trypanosoma cruzi; Agrobacterium tumefaciens; Animals; Bartonella henselae; Gene Transfer, Horizontal; Genetic Therapy; Host-Pathogen Interactions; Humans; Plants; Transgenes; Trypanosoma cruzi; Virus Physiological Phenomena; Viruses	Elmer	Jacob J	Department of Chemical Engineering, Villanova University, Villanova 19085, USA. Electronic address: jakelmer@gmail	jakelmer@gmail.com	abstract_not_about_HGT	Discusses how horizontal gene transfer phenomena, commonly observed in prokaryotes, have inspired innovations in non-viral gene therapy techniques.
23667703	10.1371/journal.pone.0064270	Evolution of and horizontal gene transfer in the Endornavirus genus.	NA	2013	12	17	PLoS One	PloS one	Base Sequence; Biological Evolution; Capsicum; Conserved Sequence; Gene Transfer, Horizontal; Genome, Plant; Phylogeny; Plant Proteins; Plants; Protein Structure, Tertiary; RNA Viruses; Sequence Homology, Nucleic Acid	Song	Dami	Department of Agricultural Biotechnology, Institute for Agriculture and Life Sciences, College of Agriculture and Life Sciences, Seoul National University, Seoul, Republic of Korea	NA	not_in_Viridiplantae	This article investigates the evolution and HGT of domains found in Endornavirus across plants, fungi, and bacteria. Plants are not the hosts.
23459037	10.1371/journal.pgen.1003265	Massive mitochondrial gene transfer in a parasitic flowering plant clade.	NA	2013	6	13	PLoS Genet	PLoS genetics	DNA, Mitochondrial; Evolution, Molecular; Flowers; Gene Transfer, Horizontal; Genome, Mitochondrial; Genome, Plant; Host-Parasite Interactions; Phylogeny; Plants; RNA, Ribosomal; Symbiosis	Xi	Zhenxiang	Department of Organismic and Evolutionary Biology, Harvard University, Cambridge, Massachusetts, USA	NA	not_in_Viridiplantae	Indicating a substantial transfer of mitochondrial genes from the host plants to the parasites.
23398820	10.1186/1471-2148-13-37	Horizontal gene transfer of epigenetic machinery and evolution of parasitism in the malaria parasite Plasmodium falciparum and other apicomplexans.	NA	2013	5	30	BMC Evol Biol	BMC evolutionary biology	Amino Acid Sequence; Animals; Apicomplexa; Bayes Theorem; Biological Evolution; DNA, Protozoan; Dictyostelium; Gene Transfer, Horizontal; Histone Methyltransferases; Histone-Lysine N-Methyltransferase; Likelihood Functions; Nematoda; Parasites; Phylogeny; Plasmodium falciparum; Sequence Analysis, DNA	Kishore	Sandeep P	Department of Microbiology and Immunology, Weill Cornell Medical College, New York, NY 10065, USA	NA	not_in_Viridiplantae	Investigates the role of HGT in the evolution of epigenetic machinery and parasitism in apicomplexans, including malaria parasites.
23134518	10.1094/MPMI-07-12-0169-R	Horizontal gene transfer from genus agrobacterium to the plant linaria in nature.	NA	2013	5	6	Mol Plant Microbe Interact	Molecular plant-microbe interactions : MPMI	Agrobacterium; Base Sequence; DNA, Bacterial; DNA, Plant; Gene Transfer, Horizontal; Genes, Bacterial; Linaria; Molecular Sequence Data; Real-Time Polymerase Chain Reaction; Regeneration; Russia; Sequence Alignment; Sequence Analysis, DNA	Matveeva	Tatiana V	Department of Genetics, St. Petersburg State University, St. Petersburg, Russia. radishlet@gmail	radishlet@gmail.com	candidates_not_identifiable	This study explores the occurrence of horizontal gene transfer (HGT) from the genus Agrobacterium to plants in natural environments, focusing on the transfer of oncogenes.
22919619	10.3389/fcimb.2012.00027	Lateral gene transfers have polished animal genomes: lessons from nematodes.	NA	2013	12	11	Front Cell Infect Microbiol	Frontiers in cellular and infection microbiology	adaptation; eukaryote; evolution; genome; horizontal gene transfer; lateral gene transfer; nematode; Animals; Evolution, Molecular; Gene Transfer, Horizontal; Nematoda; Plants	Danchin	Etienne G J	Institut National de la Recherche Agronomique, UMR 1355 ISA, 400 route des Chappes Sophia-Antipolis, France. etienne.danchin@ sophia.inra	NA	not_in_Viridiplantae	This paper explores the role of lateral gene transfers (LGT) in shaping animal genomes, specifically focusing on nematodes.
22690978	10.1186/1471-2148-12-83	Ancient gene transfer from algae to animals: mechanisms and evolutionary significance.	NA	2013	3	22	BMC Evol Biol	BMC evolutionary biology	Animals; Choanoflagellata; Evolution, Molecular; Gene Transfer, Horizontal; Multigene Family; Phylogeny; Plants; Plastids	Ni	Ting	State Key Laboratory of Genetic Resources and Evolution, Kunming Institute of Zoology, Chinese Academy of Sciences, Kunming, Yunnan, 650223, China	NA	not_in_Viridiplantae	HGT from algae to animals.
22351985	10.1515/znc-2011-11-1209	Lack of glyphosate resistance gene transfer from Roundup Ready soybean to Bradyrhizobium japonicum under field and laboratory conditions.	NA	2012	3	9	Z Naturforsch C J Biosci	Zeitschrift fur Naturforschung. C, Journal of biosciences	Base Sequence; Bradyrhizobium; DNA Primers; Gene Transfer Techniques; Glycine; Insecticide Resistance; Plants, Genetically Modified; Polymerase Chain Reaction; Glycine max; Glyphosate	Isaza	Laura Arango	Institute of Biochemical Plant Pathology, Helmholtz Zentrum M&#xfc	NA	not_in_Viridiplantae	HGT from plant to bacteria.
22293462	10.1016/j.meegid.2012.01.016	Horizontal gene transfer confers fermentative metabolism in the respiratory-deficient plant trypanosomatid Phytomonas serpens.	NA	2012	7	19	Infect Genet Evol	Infection, genetics and evolution : journal of molecular epidemiology and evolutionary genetics in infectious diseases	Adaptation, Biological; Amino Acid Sequence; Base Sequence; Carbohydrate Metabolism; Carboxy-Lyases; Cloning, Molecular; Conserved Sequence; DNA, Protozoan; Enzyme Activation; Ethanol; Fermentation; Gene Transfer, Horizontal; Genes, Protozoan; Magnoliopsida; Phylogeny; Pyruvic Acid; Trypanosomatina	Ienne	Susan	Departamento de Bioqu&#xed	NA	not_in_Viridiplantae	This study explores the impact of HGT on the metabolic adaptation of the plant-infecting trypanosomatid Phytomonas serpens, HGT among bacteria.
22059960	10.1080/10408398.2010.499480	The stability and degradation of dietary DNA in the gastrointestinal tract of mammals: implications for horizontal gene transfer and the biosafety of GMOs.	NA	2012	3	15	Crit Rev Food Sci Nutr	Critical reviews in food science and nutrition	Animal Feed; Animals; Bacteria; DNA; DNA, Bacterial; Digestion; Gastrointestinal Tract; Gene Transfer, Horizontal; Humans; Plants, Genetically Modified; Risk Assessment; Transduction, Genetic	Rizzi	Aurora	Department of Food Science and Technology, University of Milan, Italy	NA	abstract_not_about_HGT	The stability and degradation of dietary DNA in the gastrointestinal tract of mammals.
21943216	10.1186/1471-2148-11-276	Widespread horizontal gene transfer from circular single-stranded DNA viruses to eukaryotic genomes.	NA	2012	1	5	BMC Evol Biol	BMC evolutionary biology	Base Sequence; Cluster Analysis; Computational Biology; DNA Viruses; DNA, Single-Stranded; DNA, Viral; Databases, Genetic; Eukaryota; Evolution, Molecular; Gene Transfer, Horizontal; Models, Genetic; Molecular Sequence Data; Phylogeny; Sequence Alignment; Sequence Analysis, DNA	Liu	Huiquan	State Key Laboratory of Agricultural Microbiology, Huazhong Agricultural University, Wuhan 430070, Hubei Province, P R China	NA	candidates_not_identifiable	Explores the role of horizontal gene transfer in eukaryotic genomes, specifically focusing on circular single-stranded DNA viruses.
21878562	10.1073/pnas.1105100108	Horizontal gene transfer facilitated the evolution of plant parasitic mechanisms in the oomycetes.	NA	2011	11	9	Proc Natl Acad Sci U S A	Proceedings of the National Academy of Sciences of the United States of America	Biological Evolution; Fungi; Gene Transfer, Horizontal; Host-Parasite Interactions; Phylogeny; Phytophthora; Plants; Proteome	Richards	Thomas A	Biosciences, University of Exeter, Exeter EX4 4QD, United Kingdom. thomr@nhm	thomr@nhm.ac.uk	not_in_Viridiplantae	The study demonstrates extensive cross-kingdom HGT between fungi and oomycetes.
21680869	10.1093/molbev/msr123	Multiple horizontal gene transfers of ammonium transporters/ammonia permeases from prokaryotes to eukaryotes: toward a new functional and evolutionary classification.	NA	2012	8	15	Mol Biol Evol	Molecular biology and evolution	Ammonia; Animals; Archaea; Bacteria; Cation Transport Proteins; Chlorophyta; Eukaryota; Evolution, Molecular; Fungi; Gene Transfer, Horizontal; Phylogeny; Quaternary Ammonium Compounds; Rhodophyta	McDonald	Tami R	Department of Biology, Duke University, USA. trm5@duke	trm5@duke.edu	not_in_Viridiplantae	HGT from bacteria to fungi.
21564143	10.1111/j.1574-6941.2011.01126.x	Exploration of horizontal gene transfer between transplastomic tobacco and plant-associated bacteria.	NA	2012	3	22	FEMS Microbiol Ecol	FEMS microbiology ecology	Bacteria; Base Sequence; DNA, Plant; Drug Resistance, Bacterial; Gene Transfer, Horizontal; Genome, Chloroplast; Molecular Sequence Data; Plants, Genetically Modified; Soil Microbiology; Spectinomycin; Nicotiana; Transgenes	Deman&#xe8;che	Sandrine	Environmental Microbial Genomics Group, Laboratoire AMPERE, UMR CNRS 5005, Ecole Centrale de Lyon, Universit&#xe9	NA	not_in_Viridiplantae	HGT from plant to bacteria.
20876108	10.1073/pnas.1008486107	Multiple lateral gene transfers and duplications have promoted plant parasitism ability in nematodes.	NA	2010	11	22	Proc Natl Acad Sci U S A	Proceedings of the National Academy of Sciences of the United States of America	Animals; Base Composition; Bayes Theorem; Biological Evolution; Codon; Computational Biology; Gene Duplication; Gene Transfer, Horizontal; Glycoside Hydrolases; Models, Genetic; Nematoda; Phylogeny; Plants; Polygalacturonase; Polysaccharide-Lyases; Ralstonia solanacearum	Danchin	Etienne G J	Institut National de la Recherche Agronomique, Universit&#xe9	etienne.danchin@sophia.inra.fr	not_in_Viridiplantae	Diversification of bacterial genes through LGT likely played a crucial role in the evolution of nematodes.
20702568	10.1093/molbev/msq209	Endosymbiotic gene transfer and transcriptional regulation of transferred genes in Paulinella chromatophora.	NA	2011	3	28	Mol Biol Evol	Molecular biology and evolution	Amino Acid Sequence; Amino Acid Substitution; Amoeba; Animals; Base Sequence; Biological Evolution; Chromatophores; Cyanobacteria; Exons; Gene Expression Regulation; Gene Transfer, Horizontal; Genes, Bacterial; Introns; Molecular Sequence Data; Symbiosis; Transcription, Genetic	Nowack	Eva C M	Cologne Biocenter, Botanical Institute, University of Cologne, K&#xf6	enowack@stanford.edu	not_in_Viridiplantae	Explores how endosymbiotic gene transfer (EGT) has contributed to the evolution of this cercozoan amoeba.
20622504	10.4014/jmb.1002.02028	Monitoring of possible horizontal gene transfer from transgenic potatoes to soil microorganisms in the potato fields and the emergence of variants in Phytophthora infestans.	NA	2010	10	12	J Microbiol Biotechnol	Journal of microbiology and biotechnology	Gene Transfer, Horizontal; Genetic Variation; Nucleoside-Diphosphate Kinase; Phytophthora infestans; Plant Proteins; Plants, Genetically Modified; Soil; Solanum tuberosum	Kim	Sung Eun	Division of Biosystems Research, Korea Research Institute of Bioscience and Biotechnology, Daejeon 305-806, Korea	NA	not_in_Viridiplantae	This study focused on assessing the possibility of HGT from transgenic potatoes containing the NDPK2 gene to soil microorganisms.
20508124	10.1126/science.1187145	Horizontal gene transfer by the parasitic plant Striga hermonthica.	NA	2010	6	8	Science	Science (New York, N.Y.)	Base Sequence; Blotting, Southern; Cell Nucleus; Conserved Sequence; Crops, Agricultural; Expressed Sequence Tags; Gene Transfer, Horizontal; Genome, Plant; Molecular Sequence Data; Phylogeny; Plant Proteins; Poaceae; Sorghum; Striga	Yoshida	Satoko	RIKEN Plant Science Center, Tsurumi, Yokohama 230-0045, Japan	NA	not_interdomain	Provides empirical evidence of HGT from monocots to eudicot parasitic plants.
20191269	10.1007/s00253-010-2489-3	Molecular aspects of gene transfer and foreign DNA acquisition in prokaryotes with regard to safety issues.	NA	2010	6	7	Appl Microbiol Biotechnol	Applied microbiology and biotechnology	Animals; Bacteria; DNA, Bacterial; Food Technology; Gene Transfer Techniques; Gene Transfer, Horizontal; Humans; Interspersed Repetitive Sequences; Plants, Genetically Modified	Brigulla	Matthias	Bundesamt f&#xfc	NA	not_in_Viridiplantae	This review examines HGT in prokaryotes, focusing on safety concerns related to gene transfer from transgenic plants to prokaryotes.
20178587	10.1186/1471-2148-10-57	Evolution of spliceosomal introns following endosymbiotic gene transfer.	NA	2010	4	12	BMC Evol Biol	BMC evolutionary biology	Animals; Diatoms; Eukaryota; Gene Transfer, Horizontal; Introns; Mitochondria; Phylogeny; Plant Physiological Phenomena; Plants; Spliceosomes; Symbiosis	Ahmadinejad	Nahal	Institut f&#xfc	NA	abstract_not_about_HGT	This study investigates the evolution of spliceosomal introns by analyzing genes transferred from mitochondria to the nuclear genome through endosymbiotic gene transfer.
20134251		Investigation of possible horizontal gene transfer from transgenic rice to soil microorganisms in paddy rice field.	NA	2010	4	27	J Microbiol Biotechnol	Journal of microbiology and biotechnology	Gene Transfer, Horizontal; Glucosyltransferases; Oryza; Plant Proteins; Plants, Genetically Modified; Soil; Soil Microbiology	Kim	Sung Eun	Department of Food Science and Technology, Kyungpook National University, Daegu 702-701, Korea	NA	not_in_Viridiplantae	Discusses possible HGT from transgenic rice to soil microorganisms.
19910236	10.1016/j.tplants.2009.10.001	The give-and-take of DNA: horizontal gene transfer in plants.	NA	2010	3	18	Trends Plant Sci	Trends in plant science	Animals; DNA; Evolution, Molecular; Gene Transfer, Horizontal; Genetic Engineering; Plants	Bock	Ralph	Max-Planck-Institut f&#xfc	NA	candidates_not_identifiable	Discusses potential mechanisms of HGT and the adaptive value of these events. It also highlights recent advances in laboratory experiments aimed at understanding and reconstructing HGT processes.
19796139	10.1111/j.1574-6941.2009.00776.x	Horizontal gene transfer and recombination shape mesorhizobial populations in the gene center of the host plants Astragalus luteolus and Astragalus ernestii in Sichuan, China.	NA	2009	11	27	FEMS Microbiol Ecol	FEMS microbiology ecology	Amplified Fragment Length Polymorphism Analysis; Astragalus Plant; China; DNA, Bacterial; DNA, Ribosomal; Gene Transfer, Horizontal; Genes, Bacterial; Phylogeny; RNA, Ribosomal, 16S; Rhizobium; Sequence Analysis, DNA; Soil Microbiology	Li	Qiongfang	Department of Resources and Environment, Sichuan Agricultural University, Ya'an Sichuan, China	NA	not_in_Viridiplantae	The study highlights how horizontal gene transfer and recombination contribute to the diversity and evolution of mesorhizobial populations.
19329660	10.1128/AEM.02632-08	Visual evidence of horizontal gene transfer between plants and bacteria in the phytosphere of transplastomic tobacco.	NA	2009	6	15	Appl Environ Microbiol	Applied and environmental microbiology	Acinetobacter; Artificial Gene Fusion; DNA, Plant; Gene Transfer, Horizontal; Genes, Reporter; Green Fluorescent Proteins; Plants, Genetically Modified; Recombination, Genetic; Nicotiana	Pontiroli	Alessandra	Environmental Microbial Genomics Group, Laboratoire Amp&#xe8	NA	not_in_Viridiplantae	HGT from plant to bacteria.
19271205	10.1007/978-1-60327-853-9_30	Role of horizontal gene transfer in the evolution of plant parasitism among nematodes.	NA	2009	5	11	Methods Mol Biol	Methods in molecular biology (Clifton, N.J.)	Animals; Biological Evolution; Cellulase; Ecosystem; Expressed Sequence Tags; Gene Transfer, Horizontal; Genes, Helminth; Host-Parasite Interactions; Models, Genetic; Nematoda; Phylogeny; Plants; Symbiosis	Mitreva	Makedonka	Department of Genetics, Washington University School of Medicine, St. Louis, MO, USA	NA	not_in_Viridiplantae	HGT from plant to animalia.
19271182	10.1007/978-1-60327-853-9_7	Ancient gene transfer as a tool in phylogenetic reconstruction.	NA	2009	5	11	Methods Mol Biol	Methods in molecular biology (Clifton, N.J.)	Animals; Archaea; Biological Evolution; Cyanobacteria; Gene Transfer, Horizontal; Humans; Phylogeny; Plants; Rhodophyta; Threonine-tRNA Ligase; Tyrosine-tRNA Ligase	Huang	Jinling	Department of Biology, East Carolina University, Greenville, NC, USA	NA	abstract_not_about_HGT	Explores the dual role of HGT in phylogenetic reconstruction, highlighting its potential as a valuable tool despite its reputation for disrupting traditional phylogenetic methods.
19161360	10.1111/j.1364-3703.2008.00518.x	Horizontal gene transfer: sustaining pathogenicity and optimizing host-pathogen interactions.	NA	2009	3	2	Mol Plant Pathol	Molecular plant pathology	Bacteria; Gene Transfer, Horizontal; Genes, Plant; Plants; Virulence	Kado	Clarence I	Department of Plant Pathology, University of California, Davis, CA 95616, USA. cikado@ucdavis	cikado@ucdavis.edu	not_in_Viridiplantae	Discusses how HGT sustains pathogenicity and enhances pathogen-host interactions between Archaea/Eukarya and Bacteria.
18801324	10.1051/ebr:2008014	Risks from GMOs due to horizontal gene transfer.	NA	2008	12	18	Environ Biosafety Res	Environmental biosafety research	Environmental Monitoring; Gene Transfer, Horizontal; Plants, Genetically Modified; Risk; Safety	Keese	Paul	Office of the Gene Technology Regulator, GPO Box 9848 Canberra, ACT 2601 [corrected] Australia. paul.keese@health.gov	paul.keese@health.gov.au	not_interdomain	Discusses the issue of HGT due to the spread of antibiotic resistance genes and the introduction of GM crops.
18591983	10.1038/nrg2386	Horizontal gene transfer in eukaryotic evolution.	NA	2008	7	31	Nat Rev Genet	Nature reviews. Genetics	Adaptation, Biological; Animals; Biological Evolution; DNA Transposable Elements; Eukaryotic Cells; Gene Transfer, Horizontal; Genome; Humans; Models, Biological; Phylogeny; Plants; Prokaryotic Cells; Protein Transport; Symbiosis	Keeling	Patrick J	Department of Botany, University of British Columbia, Vancouver, British Columbia V6T 1Z, Canada. pkeeling@interchange.ubc	pkeeling@interchange.ubc.ca	candidates_not_identifiable	Explores the role of HGT in the evolution of eukaryotic genomes and challenges as recurrent endosymbioses and limited sampling of nuclear genes across diverse lineages which have made it difficult to identify transferred genes.
18511688	10.1126/science.1156407	Massive horizontal gene transfer in bdelloid rotifers.	NA	2008	6	27	Science	Science (New York, N.Y.)	Animals; DNA Transposable Elements; DNA, Helminth; Gene Transfer, Horizontal; Genes, Bacterial; Genes, Fungal; Molecular Sequence Data; Repetitive Sequences, Nucleic Acid; Rotifera; Telomere	Gladyshev	Eugene A	Department of Molecular and Cellular Biology, Harvard University, Cambridge, MA 02138, USA	NA	not_in_Viridiplantae	Discusses a significant amount of HGT observed in bdelloid rotifers, a rare phenomenon in metazoans.
18504367	10.1159/000121087	The use of cytogenetic tools for studies in the crop-to-wild gene transfer scenario.	NA	2008	6	11	Cytogenet Genome Res	Cytogenetic and genome research	Biological Evolution; Crops, Agricultural; Cytogenetic Analysis; Gene Flow; Gene Transfer, Horizontal; Genetic Speciation; Hybridization, Genetic; In Situ Hybridization, Fluorescence; Karyotyping; Meiosis; Models, Genetic; Plant Cells; Plants; Recombination, Genetic	Benavente	E	Departamento de Biotecnolog&#xed	e.benavente@upm.es	abstract_not_about_HGT	This paper reviews cytogenetic tools used to study gene transfer between crops and wild relatives through interspecific hybridization, not HGT.
18478535	10.1002/bies.20761	Reconstructing evolution: gene transfer from plastids to the nucleus.	NA	2008	6	27	Bioessays	BioEssays : news and reviews in molecular, cellular and developmental biology	Cell Nucleus; Cyanobacteria; DNA; Evolution, Molecular; Gene Expression Regulation; Gene Transfer Techniques; Gene Transfer, Horizontal; Genome, Bacterial; Genome, Plant; Genome, Plastid; Models, Genetic; Plants; Plants, Genetically Modified; Plastids; RNA; Research Design; Symbiosis	Bock	Ralph	Max-Planck-Institut f&#xfc	NA	not_interdomain	Discusses the process of gene transfer from plastids to the nucleus during the evolution of eukaryotic cells.
18310418	10.1128/AEM.02253-07	1-Aminocyclopropane-1-carboxylate deaminase enhances Agrobacterium tumefaciens-mediated gene transfer into plant cells.	NA	2008	5	13	Appl Environ Microbiol	Applied and environmental microbiology	Agrobacterium tumefaciens; Arabidopsis; Carbon-Carbon Lyases; DNA, Bacterial; Ethylenes; Gene Transfer Techniques; Gene Transfer, Horizontal	Nonaka	Satoko	Graduate School of Life and Environmental Sciences, University of Tsukuba, Tennodai 1-1-1, Tsukuba 305-8572, Japan. ezura@gene.tsukuba.ac	ezura@gene.tsukuba.ac.jp	abstract_not_about_HGT	Studies show that ethylene inhibits the gene transfer, to suppress ethylene evolution, they introduced ACC deaminase into Agrobacterium tumefaciens.
17961477	10.1051/ebr:2007034	Horizontal gene transfer between bacteria.	NA	2008	2	26	Environ Biosafety Res	Environmental biosafety research	Bacteria; Ecosystem; Gene Transfer, Horizontal; Plants; Soil Microbiology	Heuer	Holger	Federal Biological Research Centre for Agriculture and Forestry (BBA), Braunschweig, Germany	NA	not_in_Viridiplantae	HGT from bacteria to bacteria.
17496100	10.1128/JB.00105-07	Horizontal gene transfer and homologous recombination drive the evolution of the nitrogen-fixing symbionts of Medicago species.	NA	2008	1	15	J Bacteriol	Journal of bacteriology	Evolution, Molecular; Gene Transfer, Horizontal; Genes, Bacterial; Likelihood Functions; Medicago; Models, Biological; Models, Genetic; Molecular Sequence Data; Nitrogen Fixation; Phylogeny; Polymorphism, Genetic; Recombination, Genetic; Sinorhizobium	Bailly	Xavier	Laboratoire des Symbioses Tropicales et M&#xe9	bailly@isem.univ	not_in_Viridiplantae	Holologous recombination in fungi species.
17116411	10.1016/j.ympev.2006.10.011	Horizontal gene transfer of a plastid gene in the non-photosynthetic flowering plants Orobanche and Phelipanche (Orobanchaceae).	NA	2007	8	20	Mol Phylogenet Evol	Molecular phylogenetics and evolution	Amino Acid Sequence; Gene Transfer, Horizontal; Genes, Plant; Molecular Sequence Data; Orobanchaceae; Orobanche; Plastids; RNA, Transfer; Ribosomal Proteins; Ribulose-Bisphosphate Carboxylase; Sequence Analysis, DNA; Sequence Homology, Amino Acid	Park	Jeong-Mi	Department of Evolutionary and Systematic Botany, University of Vienna, Rennweg 14, Vienna, Austria	NA	not_interdomain	HGT from plant to plant.
17030541	10.1093/jxb/erl148	Horizontal gene transfer in plants.	NA	2007	3	22	J Exp Bot	Journal of experimental botany	Evolution, Molecular; Gene Transfer, Horizontal; Genes, Mitochondrial; Genes, Plant; Magnoliopsida; Phylogeny; Plants; Polymerase Chain Reaction	Richardson	Aaron O	Department of Biology, Indiana University, 1001 East Third Street, Bloomington, IN 47405, USA	NA	not_interdomain	HGT from parasitic plants to plants, focusing on mitochondrial genomes.
16963634	10.1128/EC.00106-06	Evolutionary origins of the eukaryotic shikimate pathway: gene fusions, horizontal gene transfer, and endosymbiotic replacements.	NA	2006	12	6	Eukaryot Cell	Eukaryotic cell	Alcohol Oxidoreductases; Amino Acids, Aromatic; Animals; Bacteria; Eukaryota; Eukaryotic Cells; Evolution, Molecular; Fungi; Gene Fusion; Gene Transfer, Horizontal; Hydro-Lyases; Lyases; Models, Genetic; Multienzyme Complexes; Phosphotransferases (Alcohol Group Acceptor); Phylogeny; Plants; Prokaryotic Cells; Shikimic Acid; Symbiosis; Transferases	Richards	Thomas A	Deparment of Zoology, The Natural History Museum, Cromwell Road, London SW7 5BD, United Kingdom	NA	abstract_not_about_HGT	This study investigates the evolutionary origins of the eukaryotic shikimate pathway, focusing on gene fusions, horizontal gene transfer, and endosymbiotic replacements.
16956407	10.1186/1741-7007-4-31	An exceptional horizontal gene transfer in plastids: gene replacement by a distant bacterial paralog and evidence that haptophyte and cryptophyte plastids are sisters.	NA	2006	10	6	BMC Biol	BMC biology	Bacteria; Gene Transfer, Horizontal; Genes, Plant; Oenothera; Plants; Plastids; Rhodophyta; Symbiosis	Rice	Danny W	Department of Biology, Indiana University, Bloomington, IN 47405, USA. dwrice@indiana	dwrice@indiana.edu	not_in_Viridiplantae	*The HGT is in Cryptophyceae | Crocosphaera watsonii(NC_007690)-Guillardia theta(NC_010890)|ALG63670.1|Prot:rpl36
16953419	10.1007/s00122-006-0397-9	Pm34: a new powdery mildew resistance gene transferred from Aegilops tauschii Coss. to common wheat (Triticum aestivum L.).	NA	2007	2	27	Theor Appl Genet	TAG. Theoretical and applied genetics. Theoretische und angewandte Genetik	Ascomycota; Chromosomes, Plant; Gene Transfer, Horizontal; Genes, Plant; Microsatellite Repeats; Physical Chromosome Mapping; Plant Diseases; Plants, Genetically Modified; Poaceae; Triticum	Miranda	L M	Department of Crop Science, North Carolina State University, Box 7629, Raleigh, NC 27695, USA	NA	not_interdomain	Focuses on the identification and mapping of a new powdery mildew resistance gene, Pm34, transferred from Aegilops tauschii to common wheat.
16872524	10.1186/1745-6150-1-21	Phylogeographic support for horizontal gene transfer involving sympatric bruchid species.	NA	2007	7	25	Biol Direct	Biology direct	NA	Alvarez	Nadir	Laboratoire d'Entomologie Evolutive, Universit&#xe9	nadir.alvarez@unine.ch	not_in_Viridiplantae	This study investigates the HGT of the mitochondrial cytb gene among sympatric species of bruchid beetles
16832356	10.1038/ng1839	Emergence of a new disease as a result of interspecific virulence gene transfer.	NA	2006	9	11	Nat Genet	Nature genetics	Animals; Ascomycota; Fungal Proteins; Gene Transfer, Horizontal; Genes, Fungal; Genomic Islands; Humans; Molecular Sequence Data; Mycotoxins; Plant Diseases; Species Specificity; Triticum; Virulence	Friesen	Timothy L	US Department of Agriculture-Agricultural Research Service (USDA-ARS), Cereal Crops Research Unit, Red River Valley Agricultural Research Center, Northern Crop Science Lab, Fargo, North Dakota 58105, USA	NA	not_in_Viridiplantae	Underscores the role of gene transfer in the evolution of fungal pathogens and disease emergence, HGT between fungi species.
16827551	10.1051/ebr:2006004	Investigation of horizontal gene transfer in poplar/Amanita muscaria ectomycorrhizas.	NA	2006	9	29	Environ Biosafety Res	Environmental biosafety research	Amanita; DNA, Fungal; DNA, Plant; Gene Transfer, Horizontal; Mycorrhizae; Plants, Genetically Modified; Populus; Symbiosis; Transformation, Genetic	Zhang	Chi	Universit&#xe4	NA	not_in_Viridiplantae	Investigates the potential HGT between poplar trees and the ectomycorrhizal fungus Amanita muscaria.
16798872	10.1073/pnas.0604232103	Origins and evolution of the recA/RAD51 gene family: evidence for ancient gene duplication and endosymbiotic gene transfer.	NA	2006	8	16	Proc Natl Acad Sci U S A	Proceedings of the National Academy of Sciences of the United States of America	Animals; Endocytosis; Evolution, Molecular; Gene Duplication; Gene Transfer, Horizontal; Humans; Multigene Family; Rad51 Recombinase; Rec A Recombinases; Symbiosis; Time Factors	Lin	Zhenguo	*Department of Biology and the Institute of Molecular Evolutionary Genetics and	NA	abstract_not_about_HGT	Explores the evolutionary history of the recA/RAD51 gene family, which plays critical roles in DNA repair, homologous recombination, and genome stability.
16332840	10.1128/AEM.71.12.8500-8505.2005	Horizontal gene transfer to endogenous endophytic bacteria from poplar improves phytoremediation of toluene.	NA	2006	2	7	Appl Environ Microbiol	Applied and environmental microbiology	Biodegradation, Environmental; Burkholderia cepacia; DNA Primers; Gene Transfer, Horizontal; Plant Leaves; Plant Roots; Plant Stems; Polymerase Chain Reaction; Populus; Soil Microbiology; Toluene	Taghavi	Safiyh	Brookhaven National Laboratory, Biology Department, Building 463, Upton, NY 11973-5000. vdlelied@bnl	vdlelied@bnl.gov	not_in_Viridiplantae	HGT from plant to bacteria.
15865981	10.1016/S0076-6879(05)95026-X	Experimental methods for assaying natural transformation and inferring horizontal gene transfer.	NA	2005	8	8	Methods Enzymol	Methods in enzymology	Acinetobacter; Animal Feed; Animals; Biofilms; DNA, Bacterial; DNA, Recombinant; Digestive System; Ecosystem; Gene Transfer Techniques; Gene Transfer, Horizontal; Genetic Markers; Phylogeny; Plants, Genetically Modified; Selection, Genetic; Soil Microbiology; Transformation, Bacterial	Ray	Jessica L	Department of Pharmacy, Faculty of Medicine, University of Tromso, N9037 Tromso, Norway	NA	not_in_Viridiplantae	HGT from bacteria to bacteria.
15798778	10.1038/sj.hdy.6800659	Molecular evolution: lateral gene transfer and other possibilities.	NA	2005	9	13	Heredity (Edinb)	Heredity	DNA, Mitochondrial; Evolution, Molecular; Gene Transfer, Horizontal; Plants	Martin	W	NA	NA	not_interdomain	Describes frequent lateral transfer of mitochondrial DNA between distantly related plants.
15761667	10.1007/s00018-005-4539-z	Lateral gene transfer in eukaryotes.	NA	2005	7	28	Cell Mol Life Sci	Cellular and molecular life sciences : CMLS	Animals; Eukaryotic Cells; Fungi; Gene Transfer, Horizontal; Models, Biological; Phylogeny; Plants	Andersson	J O	Institute of Cell and Molecular Biology, Uppsala University, Biomedical Center, Box 596, 75124 Uppsala, Sweden. Jan.Andersson@icm	Jan.Andersson@icm.uu.se	candidates_not_identifiable	Explores HGT in eukaryotes and how these events significantly impacts eukaryotic genome evolution.
15538356	10.1038/432165b	Plant genetics: gene transfer from parasitic to host plants.	NA	2004	12	3	Nature	Nature	Animals; Cuscuta; DNA, Mitochondrial; Gene Transfer, Horizontal; Genes, Plant; Phylogeny; Plant Diseases; Plantago; Pseudogenes	Mower	Jeffrey P	Department of Biology, Indiana University, Bloomington, Indiana 47405, USA	NA	not_interdomain	Describes two new cases of HGT, from parasitic flowering plants to their host flowering plants.
15529149	10.1038/nbt1104-1349a	Monitoring horizontal gene transfer.	NA	2005	3	22	Nat Biotechnol	Nature biotechnology	Ecosystem; Environmental Monitoring; Gene Expression Profiling; Gene Transfer, Horizontal; Genetic Engineering; Genetic Testing; Plants, Genetically Modified; Protein Engineering; Recombinant Proteins; Risk Assessment; Risk Factors; Soil Microbiology	Davison	John	NA	NA	not_in_Viridiplantae	HGT from transgenic plant to bacteria.
15518872	10.1016/j.plasmid.2004.06.004	Plant-associated Pseudomonas populations: molecular biology, DNA dynamics, and gene transfer.	NA	2005	3	22	Plasmid	Plasmid	Chromosomes, Bacterial; DNA, Bacterial; Gene Transfer Techniques; Plants; Pseudomonas	Espinosa-Urgel	Manuel	Department of Plant Biochemistry and Molecular and Cellular Biology, Estaci&#xf3	manuel.espinosa@eez.csic.es	abstract_not_about_HGT	Complete review of usual colonizers of plants, the bacteria of genus Pseudomonas.
15381417	10.1016/j.jmb.2004.08.023	STAND, a class of P-loop NTPases including animal and plant regulators of programmed cell death: multiple, complex domain architectures, unusual phyletic patterns, and evolution by horizontal gene transfer.	NA	2004	10	27	J Mol Biol	Journal of molecular biology	Adenosine Triphosphatases; Animals; Apoptosis; Evolution, Molecular; Gene Expression Regulation, Enzymologic; Gene Transfer, Horizontal; Humans; Nucleoside-Triphosphatase; Phylogeny; Plants; Protein Structure, Tertiary; Sequence Homology, Amino Acid	Leipe	Detlef D	National Center for Biotechnology Information, National Library of Medicine, National Institutes of Health, Bethesda, MD 20894, USA	NA	abstract_not_about_HGT	Describes the family STAND of NTPases and its evolution due to potential HGT.
15340481	10.1038/nbt1006	Monitoring and modeling horizontal gene transfer.	NA	2005	2	10	Nat Biotechnol	Nature biotechnology	Ecosystem; Environmental Monitoring; Gene Expression Profiling; Gene Transfer, Horizontal; Genetic Engineering; Genetic Testing; Intestines; Models, Biological; Plants, Genetically Modified; Protein Engineering; Recombinant Proteins; Research Design; Risk Assessment; Risk Factors; Soil Microbiology	Nielsen	Kaare M	Department of Pharmacy, Faculty of Medicine, University of Troms&#xf8	knielsen@farmasi.uit.no	not_in_Viridiplantae	Describes the process to monitoring horizontal gene transfer into large bacterial populations.
15340465	10.1038/nbt0904-1076b	'Informative' horizontal gene transfer.	NA	2005	2	10	Nat Biotechnol	Nature biotechnology	Ecosystem; Gene Expression Profiling; Gene Transfer, Horizontal; Genetic Engineering; Genetic Testing; Humans; Intestines; Plants, Genetically Modified	Gilbert	Harry J	NA	NA	not_in_Viridiplantae	Comments on a paper about current studies on horizontal gene transfer from transgenic plants into microbial ecosystems.
15256617	10.1126/science.1100671	Host-to-parasite gene transfer in flowering plants: phylogenetic evidence from Malpighiales.	NA	2004	8	10	Science	Science (New York, N.Y.)	Cell Nucleus; DNA, Mitochondrial; Flowers; Gene Transfer, Horizontal; Genes, Plant; Magnoliopsida; Mitochondria; Mitochondrial Proteins; Phylogeny; Plant Proteins; Vitaceae	Davis	Charles C	Ecology and Evolutionary Biology, University of Michigan Herbarium, 3600 Varsity Drive, Ann Arbor, MI 48108-2287, USA. chdavis@umich	chdavis@umich.edu	not_interdomain	Provides information from phylogenetic analysis that shows a new classification of the Rafflesiaceae species based on HGT events among flowering plants.
15186489	10.1186/gb-2004-5-6-r38	Bacterial alpha2-macroglobulins: colonization factors acquired by horizontal gene transfer from the metazoan genome?	NA	2004	10	12	Genome Biol	Genome biology	Alphaproteobacteria; Amino Acid Sequence; Bacterial Proteins; Bacteroidetes; Betaproteobacteria; Computational Biology; Cyanobacteria; Databases, Protein; Fusobacteria; Gene Expression Profiling; Gene Transfer, Horizontal; Genes, Bacterial; Genome, Bacterial; Humans; Magnetospirillum; Molecular Sequence Data; Oligonucleotide Array Sequence Analysis; Phylogeny; Spirochaetales; alpha-Macroglobulins	Budd	Aidan	European Molecular Biology Laboratory, 69012 Heidelberg, Germany	NA	not_in_Viridiplantae	Potential HGT from bacteria to metazoan genomes.
19712400	10.1016/j.femsec.2004.01.005	Lack of detection of ampicillin resistance gene transfer from Bt176 transgenic corn to culturable bacteria under field conditions.	NA	2009	9	14	FEMS Microbiol Ecol	FEMS microbiology ecology	Ampicillin Resistance; Bacteria; DNA, Bacterial; Gene Transfer, Horizontal; Genes, Bacterial; Plants, Genetically Modified; Plasmids; Polymerase Chain Reaction; Spain; Zea mays	Badosa	Esther	Institute of Food and Agricultural Technology, CIDSAV-CeRTA, University of Girona, Avda. Lluis Santal&#xf3	NA	not_in_Viridiplantae	Describes the problems of ampicillin detection in culturable bacteria due to gene transfer from transgenic corn.
14629389	10.1046/j.1365-294x.2003.01960.x	Population dynamics and gene transfer in genetically modified bacteria in a model microcosm.	NA	2004	1	21	Mol Ecol	Molecular ecology	Bacteriophages; Chromosomes, Bacterial; Cluster Analysis; DNA Primers; Ecosystem; Gene Transfer Techniques; Gene Transfer, Horizontal; Genes, Reporter; Phylogeny; Plasmids; Population Dynamics; Pseudomonas fluorescens; Sequence Analysis, DNA; Stellaria; Transformation, Bacterial	Lilley	A K	Molecular Microbial Ecology Group, Centre for Ecology and Hydrology, Mansfield Road, Oxford OX1 3SR, UK	NA	not_in_Viridiplantae	The study explores horizontal gene transfer of a neutral gene cassette in Pseudomonas fluorescens SBW25R within a model ecosystem.
12963817	10.1073/pnas.1833775100	Horizontal gene transfer from flowering plants to Gnetum.	NA	2003	10	29	Proc Natl Acad Sci U S A	Proceedings of the National Academy of Sciences of the United States of America	Base Sequence; Exons; Gene Transfer, Horizontal; Gnetum; Introns; Magnoliopsida; Molecular Sequence Data; Phylogeny; Sequence Homology, Nucleic Acid	Won	Hyosig	Department of Biology, University of Missouri, 8001 Natural Bridge Road, St. Louis, MO 63121, USA	NA	not_interdomain	HGT from plant to plant.
12885164	10.1023/a:1024387510243	Homology-dependent DNA transfer from plants to a soil bacterium under laboratory conditions: implications in evolution and horizontal gene transfer.	NA	2004	3	29	Transgenic Res	Transgenic research	Acinetobacter; Base Sequence; Biological Evolution; DNA, Plant; Gene Transfer, Horizontal; Plants; Sequence Homology, Nucleic Acid	Tepfer	David	Laboratoire de Biologie de la Rhizosphere, Institut National de la Recherche Agronomique, 78026 Versailles, France. tepfer@versailles.inra	tepfer@versailles.inra.fr	not_in_Viridiplantae	HGT from plant to bacteria.
12817081	10.1073/pnas.1430924100	High-frequency gene transfer from the chloroplast genome to the nucleus.	NA	2003	9	2	Proc Natl Acad Sci U S A	Proceedings of the National Academy of Sciences of the United States of America	Base Sequence; Cell Nucleus; Chloroplasts; Crosses, Genetic; DNA, Chloroplast; Evolution, Molecular; Gene Transfer, Horizontal; Genetic Markers; Genetic Variation; Genome, Plant; Kanamycin Resistance; Models, Genetic; Plants, Genetically Modified; Symbiosis; Nicotiana	Stegemann	Sandra	Westf&#xe4	NA	abstract_not_about_HGT	Describes a genetic system using transgenic chloroplasts with a nuclear selectable marker genes.
33873398	10.1046/j.1469-8137.2003.00697.x	Horizontal gene transfer in the phytosphere.	NA	2021	4	20	New Phytol	The New phytologist	bacterial communities; ecology; gene transfer; mobile genetic elements (MGEs); phytosphere	Van Elsas	Jan Dirk	Plant Research International, PO Box 16, 6700 AA Wageningen, The Netherlands	NA	not_in_Viridiplantae	Examines the ecological aspects of HGT among bacteria in the phytosphere and its role in shaping bacterial communities.
12583705	10.1078/07232020260517580	Construction of a marker rescue system in Bacillus subtilis for detection of horizontal gene transfer in food.	NA	2003	4	28	Syst Appl Microbiol	Systematic and applied microbiology	Bacillus subtilis; DNA, Bacterial; DNA, Recombinant; Food Microbiology; Gene Transfer, Horizontal; Genes, Bacterial; Genetic Complementation Test; Genetic Markers; Plants, Genetically Modified; Plasmids; Transformation, Bacterial	Kharazmi	Mitra	Institute of Food Technology, University of Hohenheim, Stuttgart, Germany	NA	not_interdomain	The study details the construction of a marker rescue system in Bacillus subtilis for detecting horizontal gene transfer in transgenic food.
11544372	10.1146/annurev.micro.55.1.709	Horizontal gene transfer in prokaryotes: quantification and classification.	NA	2001	12	7	Annu Rev Microbiol	Annual review of microbiology	Eukaryotic Cells; Gene Transfer, Horizontal; Phylogeny; Prokaryotic Cells; Species Specificity	Koonin	E V	National Center for Biotechnology Information, National Library of Medicine, National Institutes of Health, Bethesda, Maryland 20894, USA. koonin@ncbi.nlm.nih	koonin@ncbi.nlm.nih.gov	not_in_Viridiplantae	Examines HGT in prokaryotes through comparative analysis of bacterial, archaeal, and eukaryotic genomes.
10552044	10.1007/pl00006584	Phylogenetic analysis of Pseudomonas syringae pathovars suggests the horizontal gene transfer of argK and the evolutionary stability of hrp gene cluster.	NA	1999	12	10	J Mol Evol	Journal of molecular evolution	Bacterial Proteins; Bacterial Toxins; Base Sequence; DNA Primers; DNA, Bacterial; DNA-Binding Proteins; Evolution, Molecular; Exotoxins; Gene Transfer, Horizontal; Genes, Bacterial; Molecular Sequence Data; Multigene Family; Ornithine; Ornithine Carbamoyltransferase; Phylogeny; Plants; Pseudomonas; Sequence Homology, Nucleic Acid; Sigma Factor; Species Specificity; Transcription Factors; Virulence	Sawada	H	National Institute of Agro-Environmental Sciences, 3-1-1 Kannondai, Tsukuba, Ibaraki 305-8604, Japan	NA	not_in_Viridiplantae	HGT from bacteria to bacteria.
10471904	10.1038/12781	In search of horizontal gene transfer.	NA	1999	11	22	Nat Biotechnol	Nature biotechnology	Agriculture; Bacteria; Biotechnology; Drug Resistance, Microbial; Gene Transfer, Horizontal; Plants; Risk; Species Specificity; Transformation, Genetic	Syvanen	M	Michael Syvanen is professor in the department of microbiology and immunology, University of California School of Medicine, Davis, CA 95616, USA. syvanen@ucdavis	syvanen@ucdavis.edu	abstract_not_about_HGT	This paper reviews the possibility of introducing HGT in cases of interactions of transgenic plants with their bacterial environment.
9823660	10.1016/s0168-1656(98)00105-9	Horizontal gene transfer as a biosafety issue: a natural phenomenon of public concern.	NA	1998	12	14	J Biotechnol	Journal of biotechnology	Biological Evolution; Gene Transfer, Horizontal; Plants; Recombination, Genetic; Soil Microbiology; Species Specificity	Dr&#xf6;ge	M	University of Bielefeld, Department of Genetics, Germany	NA	abstract_not_about_HGT	Concerns about the transfer of recombinant DNA from genetically modified organisms such as transgenic plants to phytosphere bacteria.
9666554	10.1007/978-1-4899-1739-3_1	Agrobacterium-mediated horizontal gene transfer.	NA	1998	8	7	Genet Eng (N Y)	Genetic engineering	DNA, Bacterial; DNA, Single-Stranded; Gene Transfer, Horizontal; Plants; Plants, Genetically Modified; Rhizobium; Virulence	Kado	C I	Department of Plant Pathology, University of California, Davis 95616, USA	NA	candidates_not_identifiable	Discusses an HGT event from Agrobacterium to the tobacco plant but does not specify the protein.
9636282	10.1038/nbt1095-1094	"Horizontal" gene transfer from a transgenic potato line to a bacterial pathogen (Erwinia chrysanthemi) occurs--if at all--at an extremely low frequency.	NA	1998	7	21	Biotechnology (N Y)	Bio/technology (Nature Publishing Company)	Ampicillin; Culture Media; DNA Fragmentation; Dickeya chrysanthemi; Escherichia coli; Gene Transfer, Horizontal; Plants, Genetically Modified; Plasmids; Solanum tuberosum; Transformation, Bacterial; beta-Lactamases	Schl&#xfc;ter	K	Institute of Plant Sciences, Swiss Federal Institute of Technology (ETH), Z&#xfc	NA	not_in_Viridiplantae	HGT from transgenic plant to bacteria.
7893125	10.1146/annurev.ge.28.120194.001321	Horizontal gene transfer: evidence and possible consequences.	NA	1995	4	19	Annu Rev Genet	Annual review of genetics	Chromosomes, Bacterial; DNA Transposable Elements; Eukaryotic Cells; Organelles; Plants; Transformation, Genetic	Syvanen	M	Department of Medical Microbiology and Immunology, School of Medicine, University of California, Davis 95616	NA	not_in_Viridiplantae	A review of how genetically modified organisms can cause HGT in their environment.
39071805	10.3389/fcell.2024.1427798	Inter-kingdom communication and the sympoietic way of life.		2024	7	30	Front Cell Dev Biol	Frontiers in cell and developmental biology	cooperation; development; evolution; holobiont; symbiosis; sympoiesis	Gilbert	Scott F	Department of Biology, Swarthmore College, Swarthmore, PA, United States	NA	abstract_not_about_HGT	About symbiotic and sympoietic interactions
39040088	10.1016/j.crmicr.2024.100255	Extracellular vesicle production: A bidirectional effect in the interplay between host and <i>Candida</i> fungi.		2024	7	24	Curr Res Microb Sci	Current research in microbial sciences	Candida; Epithelium; Extracellular vesicles; Fungi; Host response; Inflammation; Macrophages	Kulig	Kamila	Department of Comparative Biochemistry and Bioanalytics, Faculty of Biochemistry, Biophysics and Biotechnology, Jagiellonian University, Gronostajowa 7, 30-387 Krak&#xf3	NA	abstract_not_about_HGT	Extracellular vesicle production
39030364	10.1038/s41589-024-01687-1	Inter-kingdom electromechanical communication.	NA	2024	7	19	Nat Chem Biol	Nature chemical biology	NA	Atkinson	Joshua T	Omenn-Darling Bioengineering Institute, Princeton University, Princeton, NJ, USA. joshatkinson@princeton	joshatkinson@princeton.edu	abstract_not_about_HGT	Communication between bacteria and eukaryotic cells
39007413	10.1021/acsami.4c06618	Surface-Charge Tuned Polymeric Nanoemulsions for Carvacrol Delivery in Interkingdom Biofilms.		2024	7	25	ACS Appl Mater Interfaces	ACS applied materials &amp; interfaces	antimicrobials; dental caries; essential oil; interkingdom biofilm; nanoemulsions; Biofilms; Cymenes; Emulsions; Candida; Humans; Anti-Bacterial Agents; Polymers; Microbial Sensitivity Tests; Nanoparticles; Surface Properties; Mouth Mucosa	Park	Jungmi	Department of Chemistry, University of Massachusetts Amherst, 710 North Pleasant Street, Amherst, Massachusetts 01003, United States	NA	abstract_not_about_HGT	Potential of carvacrol-loaded biodegradable nanoemulsions surface charges and their interactions within interkingdom biofilms
38986181	10.1016/j.micres.2024.127819	Field isolates of Beauveria bassiana exhibit biological heterogeneity in multitrophic interactions of agricultural importance.		2024	7	22	Microbiol Res	Microbiological research	Beauveria bassiana; Biocontrol; Fusarium oxysporum; Metabolomics; Spodoptera littoralis; Beauveria; Animals; Fusarium; Spodoptera; Pest Control, Biological; Larva; Plant Diseases; Agriculture; Metabolome; Endophytes	Ranesi	M	Department of Agricultural Sciences, University of Naples Federico II,&#xa0	NA	abstract_not_about_HGT	About Beauveria bassiana (fungus)
38930519	10.3390/microorganisms12061137	Microbiota of Peri-Implant Healthy Tissues, Peri-Implant Mucositis, and Peri-Implantitis: A Comprehensive Review.		2024	6	29	Microorganisms	Microorganisms	dental implants; dysbiosis; microbiota; oral health; peri-implant disease; peri-implant health; peri-implant mucositis; peri-implantitis; periodontitis	Di Spirito	Federica	Department of Medicine, Surgery and Dentistry, University of Salerno, Via S. Allende, 84081 Baronissi, Italy	NA	abstract_not_about_HGT	Microbial profiles associated with healthy peri-implant sites, peri-implant mucositis, and peri-implantitis,
38928550	10.3390/brainsci14060550	Stroke Caused by Vasculitis Induced by Periodontitis-Associated Oral Bacteria after Wisdom Teeth Extraction.		2024	6	29	Brain Sci	Brain sciences	Porphyromonas gingivalis; bacteremia; interkingdom signaling; ischemic stroke; meningitis; periodontitis; quorum sensing; vasculitis	Kiramira	David	Department of Periodontology and Operative Dentistry, University Medical Center of the Johannes Gutenberg University Mainz, 55131 Mainz, Germany	NA	abstract_not_about_HGT	Bacteremia following dental procedures can lead to severe neurological outcomes.
38920059	10.1080/00071668.2024.2356666	Interplay of poultry-microbiome interactions - influencing factors and microbes in poultry infections and metabolic disorders.		2024	6	26	Br Poult Sci	British poultry science	Microbiome; diet; environment; health; metabolism; welfare	Aruwa	C E	Department of Biotechnology and Food Science, Faculty of Applied Sciences, Durban University of Technology, Durban, South Africa	NA	abstract_not_about_HGT	Interaction of poultry birds with their microbiome
38913685	10.1371/journal.pone.0305973	Examining the influence of environmental factors on Acanthamoeba castellanii and Pseudomonas aeruginosa in co-culture.		2024	6	24	PLoS One	PloS one	Acanthamoeba castellanii; Pseudomonas aeruginosa; Coculture Techniques; Microbial Interactions; Temperature; Soil Microbiology	Cecil	Rhiannon E	Biology Department, University of Louisville, Louisville, Kentucky, United States of America	NA	abstract_not_about_HGT	Long-term co-culture of Pseudomonas aeruginosa and Acanthamoeba castellanii
38908533	10.1016/j.ijantimicag.2024.107243	Strategies for controlling polymicrobial biofilms: A focus on antibiofilm agents.		2024	8	4	Int J Antimicrob Agents	International journal of antimicrobial agents	Antibiofilm; Combination; Nanomaterial; Natural compound; Polymicrobial biofilm; Synthetic compound; Biofilms; Humans; Bacteria; Fungi; Anti-Bacterial Agents; Coinfection; Nanostructures; Microbial Interactions; Antifungal Agents	Jeong	Geum-Jae	Department of Food Science and Technology, Pukyong National University, Busan, 48513, Republic of Korea	NA	abstract_not_about_HGT	Future perspectives that can advance the strategies used to control polymicrobial biofilms
38902884	10.1094/PDIS-03-24-0713-RE	Pathological characterization and management of <i>Lasiodiplodia theobromae</i>, a hemi-biotroph with an interkingdom host range.		2024	6	21	Plant Dis	Plant disease	Causal Agent; Disease management; Fungi; Pathogen detection; Subject Areas	Atallah	Osama	Zagazig, Egypt	osamaoatall1h@ufl.edu	abstract_not_about_HGT	Pathological characterization and management of Lasiodiplodia theobromae (fungus)
38899897	10.1128/jb.00104-24	Ribosomal-processing cysteine protease homolog modulates <i>Streptococcus mutans</i> glucan production and interkingdom interactions.		2024	7	25	J Bacteriol	Journal of bacteriology	biofilm; glucan; interkingdom interaction; protease; ribosomal protein network; Streptococcus mutans; Biofilms; Glucans; Bacterial Proteins; Gene Expression Regulation, Bacterial; Ribosomes; Mutation; Ribosomal Proteins	Treerat	Puthayalai	Biomaterial and Biomedical Sciences, School of Dentistry, Oregon Health &amp	NA	abstract_not_about_HGT	Glucan production in Streptococcus mutans and the interkingdom interaction with Candida albicans
38885471	10.1146/annurev-phyto-021722-034823	Molecular Dialogue During Host Manipulation by the Vascular Wilt Fungus <i>Fusarium oxysporum</i>.		2024	6	17	Annu Rev Phytopathol	Annual review of phytopathology	NA	Srivastava	Vidha	National Centre for Biological Sciences, Tata Institute of Fundamental Research (NCBS-TIFR), Bengaluru, India	aredkar@ncbs.res.in	abstract_not_about_HGT	Cross-communication between vascular wilt fungi and the host plant
38879059	10.1016/j.resmic.2024.104218	Molecular insights into PGPR fluorescent Pseudomonads complex mediated intercellular and interkingdom signal transduction mechanisms in promoting plant's immunity.		2024	6	21	Res Microbiol	Research in microbiology	Induced systemic resistance; PFPC; Systemic acquired resistance and outer membrane vesicles	Lazarus	Huldah Pearlin Sarah	School of Bio Sciences and Technology, Vellore Institute of Technology, Vellore, Tamil Nadu, India	NA	abstract_not_about_HGT	PGPR fluorescent Pseudomonads complex can help the plant to maintain an equilibrium between growth and immunity
38857061	10.1021/acs.est.4c01203	Forest-to-Cropland Conversion Reshapes Microbial Hierarchical Interactions and Degrades Ecosystem Multifunctionality at a National Scale.		2024	6	25	Environ Sci Technol	Environmental science &amp; technology	cross-trophic interactions; ecosystem multifunctionality; forest-to-cropland conversion; intratrophic interactions; microbial cluster; Forests; Ecosystem; Soil Microbiology; Microbiota; Agriculture; Soil; Crops, Agricultural	Ding	Long-Jun	State Key Laboratory of Urban and Regional Ecology, Research Center for Eco-Environmental Sciences, Chinese Academy of Sciences, Beijing 100085, China	NA	abstract_not_about_HGT	The forest-to-cropland conversion significantly changes the structure of soil microbiome
38844373	10.1111/ele.14442	Size exclusion experiment in a grassland field unravels top-down control of the soil fauna on microbial community assembly.		2024	6	6	Ecol Lett	Ecology letters	bacteria; fungi; grassland soil; interkingdom interactions; protists; size&#x2010;exclusion; Soil Microbiology; Grassland; Microbiota; Fungi; Animals; Bacteria; Eukaryota; Soil; Body Size	Jeanbille	Mathilde	Department of Agroecology, Institut Agro Dijon, INRAE, University Bourgogne Franche Comte, Dijon, France	NA	abstract_not_about_HGT	Top-down control on the soil microbial communities
38820702	10.1016/j.micres.2024.127768	Genotype-by-genotype interkingdom cross-talk between symbiotic nitrogen fixing Sinorhizobium meliloti strains and Trichoderma species.		2024	6	13	Microbiol Res	Microbiological research	Alfalfa; Genotypic interactions; Mutualism; Plant growth promotion; Symbiotic nitrogen fixation; Synthetic communities; Symbiosis; Sinorhizobium meliloti; Medicago sativa; Nitrogen Fixation; Trichoderma; Genotype; Rhizosphere; Soil Microbiology; Microbial Interactions; Transcriptome	Vaccaro	Francesca	University of Florence, Florence, Italy	NA	abstract_not_about_HGT	Molecular interactions between symbiotic nitrogen-fixing rhizobia and soil fungi
38812718	10.1093/ismeco/ycae057	Combining compositional data sets introduces error in covariance network reconstruction.		2024	5	31	ISME Commun	ISME communications	bacterial fungal interaction; microbiome; transkingdom network inference	Brunner	James D	Biosciences Division, Los Alamos National Laboratory, Los Alamos, NM, USA	NA	abstract_not_about_HGT	Quantification of the challenges of cross-kingdom network inference using synthetic and real-world microbiome data.
38779566	10.3389/fcimb.2024.1366192	An integrative multi-omic analysis defines gut microbiota, mycobiota, and metabolic fingerprints in ulcerative colitis patients.		2024	5	23	Front Cell Infect Microbiol	Frontiers in cellular and infection microbiology	dysbiosis; gut metabolism; gut microbiota; inflammatory bowel disease; intestinal biomarkers; multi-omic integrated approaches; ulcerative colitis; Humans; Colitis, Ulcerative; Gastrointestinal Microbiome; Male; Adult; Female; Bacteria; Middle Aged; Metabolomics; RNA, Ribosomal, 16S; Gas Chromatography-Mass Spectrometry; Feces; Fungi; Dysbiosis; Metabolome; Aged; Young Adult; Solid Phase Microext…	Scanu	Matteo	Immunology, Rheumatology and Infectious Diseases Research Area, Unit of Human Microbiome, Bambino Ges&#xf9	NA	abstract_not_about_HGT	Characterization of Ulcerative colitis (UC) gut bacterial, fungal, and metabolic fingerprints by omic approaches.
38707841	10.1093/ismeco/ycae052	An isoflavone catabolism gene cluster underlying interkingdom interactions in the soybean rhizosphere.		2024	5	7	ISME Commun	ISME communications	catabolism; isoflavone; legume rhizosphere; microbiota	Aoki	Noritaka	Research Institute for Sustainable Humanosphere, Kyoto University, Uji, Kyoto 611-0011, Japan	NA	abstract_not_about_HGT	About an isoflavone catabolism gene cluster in the soybean root microbiota
38705286	10.1016/j.scitotenv.2024.172862	Long-term chemical and organic fertilization induces distinct variations of microbial associations but unanimous elevation of soil multifunctionality.		2024	5	21	Sci Total Environ	The Science of the total environment	Fertilization regimes; Microbial associations; Paddy soils; Rice straw retention; Soil microbiome; Soil multifunctionality; Soil Microbiology; Fertilizers; Soil; Agriculture; Bacteria; Fungi; Oryza; Ecosystem; Microbiota; Archaea	Li	Ke	Key Laboratory of Agro-ecological Processes in Subtropical Regions and Taoyuan Station of Agro-Ecology Research, Institute of Subtropical Agriculture, Chinese Academy of Sciences, Changsha 410125, China	NA	abstract_not_about_HGT	Long-term chemical and organic fertilization alters microbial associations and enhances soil multifunctionality
38691425	10.1093/ismejo/wrae074	Deazaflavin metabolite produced by endosymbiotic bacteria controls fungal host reproduction.		2024	5	20	ISME J	The ISME journal	Mycetohabitans; Rhizopus microsporus; endosymbiosis; host control; sporulation; Symbiosis; Rhizopus; Spores, Fungal; Flavins; CRISPR-Cas Systems; Riboflavin	Richter	Ingrid	Department of Biomolecular Chemistry, Leibniz Institute for Natural Product Research and Infection Biology (Leibniz-HKI), 07745 Jena, Thuringia, Germany	NA	abstract_not_about_HGT	Deazaflavin metabolite produced by endosymbiotic bacteria controls fungal host reproduction
38682908	10.1128/mbio.00710-24	Nitric oxide signaling through three receptors regulates virulence, biofilm formation, and phenotypic heterogeneity of <i>Legionella pneumophila</i>.		2024	6	12	mBio	mBio	Acanthamoeba; Legionella; amoeba; biofilm; cell-cell communication; flagellum; host-pathogen interaction; inter-kingdom signaling; intracellular replication; macrophage; microcolony; nitric oxide; phenotypic heterogeneity; quorum sensing; timer; Biofilms; Legionella pneumophila; Nitric Oxide; Signal Transduction; Virulence; Gene Expression Regulation, Bacterial; Bacterial Proteins; Phenotype; Mac…	Michaelis	Sarah	Institute of Medical Microbiology, University of Z&#xfc	NA	abstract_not_about_HGT	Legionella pneumophila regulates virulence, intracellular phenotypic heterogeneity, and biofilm formation through nitric oxide
38642761	10.1016/j.scitotenv.2024.172622	Nitrogen fertilization modulates rice phyllosphere functional genes and pathogens through fungal communities.		2024	5	7	Sci Total Environ	The Science of the total environment	Bacterial-fungal interactions; Functional genes; Nitrogen fertilization; Pathogens; Phyllosphere microbiome; Oryza; Fertilizers; Nitrogen; Fungi; Mycobiome; Agriculture; Microbiota; Plant Leaves	Wu	Wei-Feng	MOE Key Laboratory of Environment Remediation and Ecological Health, College of Environmental and Resource Sciences, Zhejiang University, Hangzhou 310058, PR China	NA	abstract_not_about_HGT	About the effects of long-term nitrogen fertilization on the rice phyllosphere microbiome.
38584064	10.1016/j.arteri.2024.02.004	Dietary plant microRNAs as potential regulators of cellular cholesterol efflux.		2024	4	7	Clin Investig Arterioscler	Clinica e investigacion en arteriosclerosis : publicacion oficial de la Sociedad Espanola de Arteriosclerosis	Arteriosclerosis; Atherosclerosis; Bioactive compound; Broccoli; Br&#xf3;coli; Cholesterol efflux; Compuestos bioactivos; Diet; Dieta; Exportaci&#xf3;n de colesterol; miARN; miRNA	L&#xf3;pez de Las Hazas	Mar&#xed;a Del Carmen	Laboratory of Epigenetics of Lipid Metabolism, Instituto Madrile&#xf1	mcarmen.lopez@imdea.og	abstract_not_about_HGT	The potential impact of broccoli-derived miRNAs on cellular cholesterol efflux in vitro
38570017	10.1016/j.ijantimicag.2024.107166	Insights into betulinic acid as a promising molecule to fight the interkingdom biofilm Staphylococcus aureus-Candida albicans.		2024	5	29	Int J Antimicrob Agents	International journal of antimicrobial agents	Antibiofilm; Betulinic acid; Bi-species biofilm; Candida albicans; Cell surface hydrophobicity; Interkingdom biofilm; Staphylococcus aureus; Biofilms; Pentacyclic Triterpenes; Betulinic Acid; Candida albicans; Staphylococcus aureus; Triterpenes; Humans; Flow Cytometry; Microbial Sensitivity Tests; Cell Membrane; Real-Time Polymerase Chain Reaction; Microscopy	Hamion	Guillaume	Ecology and Biology of Interactions, University of Poitiers, UMR CNRS 7267, Poitiers, France. Electronic address: guillaume.hamion@yahoo	guillaume.hamion@yahoo.com	abstract_not_about_HGT	Mechanism of action of betulinic acid against bi-species S. aureus-C. albicans biofilms
38552106	10.1093/ibd/izae063	The Norepinephrine-QseC Axis Aggravates F. nucleatum-associated Colitis Through Interkingdom Signaling.		2024	3	29	Inflamm Bowel Dis	Inflammatory bowel diseases	F. nucleatum; Norepinephrine; QseC; inflammatory bowel disease; interkingdom signaling	Zhang	Ling	Clinical Medical College, North Sichuan Medical College, Nanchong, Sichuan, 637000, P.R. China	NA	abstract_not_about_HGT	NA
38543583	10.3390/microorganisms12030532	Insights into Bacterial Extracellular Vesicle Biogenesis, Functions, and Implications in Plant-Microbe Interactions.		2024	3	30	Microorganisms	Microorganisms	extracellular vesicles; interkingdom communication; plant defense mechanisms; plant&#x2013;microbe interactions	Pandey	Sarita	CEA, CNRS, Aix Marseille University Lab of Microbial Ecology of the Rhizosphere (LEMiRE), UMR7265 BIAM, F-13115 Saint-Paul-lez-Durance, France	NA	abstract_not_about_HGT	Functions of extracellular vesicles in bacteria and their importance in plant defense
38543537	10.3390/microorganisms12030486	Differential Microbial Composition and Interkingdom Interactions in the Intestinal Microbiota of Holstein and German Simmental &#xd7; Holstein Cross F1 Calves: A Comprehensive Analysis of Bacterial and Fungal Diversity.		2024	3	30	Microorganisms	Microorganisms	calf breed; gut microbiota; high-throughput sequencing	Nan	Shanshan	College of Animal Science and Technology, Shihezi University, North Street 5, Shihezi 832000, China	NA	abstract_not_about_HGT	Characterization of the bacterial and fungal communities in the intestinal microbiota of different breeds of calves
38508248	10.1016/j.scitotenv.2024.171786	The hidden network of biocrust successional stages in the High Arctic: Revealing abiotic and biotic factors shaping microbial and metazoan communities.		2024	4	17	Sci Total Environ	The Science of the total environment	Biological soil crusts; Co-occurrence; Ecosystem dynamics; Indicator species analysis; Soil chemistry; Animals; Ecosystem; Cyanobacteria; Bryophyta; Soil; Biota; Soil Microbiology	Mugnai	Gianmarco	Department of Agricultural, Food and Environmental Sciences, University of Perugia, Borgo XX Giugno, 74, Perugia 06121, Italy. Electronic address: gianmarco.mugnai@unpg	gianmarco.mugnai@unpg.it	abstract_not_about_HGT	Understanding of biocrust ecosystems in High Arctic for their conservation and management
38492036	10.1007/s11033-024-09379-8	Molecular mechanisms and therapeutic application of extracellular vesicles from plants.		2024	3	18	Mol Biol Rep	Molecular biology reports	Extracellular vesicles; Isolation methods; Medical applications; Nanovesicles; Plant; Animals; Humans; Extracellular Vesicles; Drug Delivery Systems; Inflammation; RNA	Azizi	Fatemeh	Department of Medical Biotechnology, School of Science and Novel Technologies in Medicine, Hamadan University of Medical Sciences, Hamadan, Iran	NA	abstract_not_about_HGT	Therapeutic effects of plant extracellular vesicles on human diseases
38461269	10.1186/s40793-024-00558-5	Core hyphosphere microbiota of Fusarium oxysporum f. sp. niveum.		2024	3	12	Environ Microbiome	Environmental microbiome	Bacterial&#x2013;fungal interactions; Fusarium wilt; Interkingdom interactions; Pathobiome	Thomas	Vanessa E	Department of Plant Pathology and Microbiology, Texas A&amp	NA	abstract_not_about_HGT	Bacterial community associated with the hyphae of Fusarium oxysporum f. sp. niveum race
38457371	10.1371/journal.ppat.1012018	Impact of interkingdom microbial interactions in the vaginal tract.	NA	2024	3	11	PLoS Pathog	PLoS pathogens	Female; Humans; Microbial Interactions; Vagina	Cohen	Shirli	University of Colorado Anschutz Medical Campus, Department of Immunology and Microbiology, Aurora, Colorado, United States of America	NA	abstract_not_about_HGT	Interaction between bacteria and fungi in the vaginal microbiome.
38454530	10.1186/s42523-024-00298-4	Interkingdom interactions shape the fungal microbiome of mosquitoes.		2024	3	10	Anim Microbiome	Animal microbiome	Axenic mosquitoes; Candida; Environmental factors; Fungi-bacteria interactions; Gut fungi; Inter-kingdom interactions; Microbiome manipulations; Mycobiome; Sachharomyces; Sterile rearing	Hegde	Shivanand	Departments of Vector Biology and Tropical Disease Biology, Centre for Neglected Tropical Disease, Liverpool School of Tropical Medicine, Liverpool, UK. s.m.hegde@keele.ac	s.m.hegde@keele.ac.uk	abstract_not_about_HGT	Understanding of the fungal microbiome of different mosquito species
38433268	10.1186/s40168-024-01770-8	Host genotype-specific rhizosphere fungus enhances drought resistance in wheat.		2024	3	5	Microbiome	Microbiome	Drought; Microbiome; Multi-omics; Rhizosphere; Wheat; Drought Resistance; Triticum; Rhizosphere; Genotype; Fungi; Ascomycota	Yue	Hong	College of Agronomy, National Key Laboratory of Crop Improvement for Stress Tolerance and Production, Northwest A&amp	NA	abstract_not_about_HGT	Drought-resistant plants recruit specific rhizosphere fungi to enhance drought tolerance in drought-sensitive wheat.
38429532	10.1007/s11274-024-03926-y	Organic farming promotes the abundance of fungi keystone taxa in bacteria-fungi interkingdom networks.		2024	3	4	World J Microbiol Biotechnol	World journal of microbiology &amp; biotechnology	16S rRNA sequencing; Farming system; Keystone taxa; Management system; Soil microbiome; Organic Agriculture; Mycorrhizae; Agriculture; Soil; Ascomycota; Bacteria	Matteoli	Filipe Pereira	Laboratory of Microbial Bioinformatics, Department of Biological Sciences, Faculty of Sciences, S&#xe3	filipe.matteoli@unesp.br	abstract_not_about_HGT	Bacteria-fungi interactions in organic farming systems
38418817	10.1038/s41467-024-45897-6	Synthetic microbe-to-plant communication channels.		2024	3	1	Nat Commun	Nature communications	Arabidopsis; Microbiota; Crops, Agricultural; Solanum tuberosum; Pseudomonas putida	Boo	Alice	Department of Biological Engineering, Synthetic Biology Center, Massachusetts Institute of Technology, Cambridge, MA, 02139, USA	NA	abstract_not_about_HGT	Development of modular interkingdom communication channels, enabling bacteria to convey environmental stimuli to plants.
38391949	10.3390/cells13040336	Challenges and Promise for Glioblastoma Treatment through Extracellular Vesicle Inquiry.		2024	2	26	Cells	Cells	drug delivery; extracellular vesicles; glioblastoma; tumor therapy; Humans; Glioblastoma; Quality of Life; Neoplasm Recurrence, Local; Temozolomide; Extracellular Vesicles	Liguori	Giovanna L	Institute of Genetics and Biophysics (IGB) "Adriano Buzzati-Traverso", National Research Council (CNR) of Italy, 80131 Naples, Italy	NA	abstract_not_about_HGT	Potential of extracellular vesicle on newglioblastoma therapies
38384682	10.1016/j.fochx.2024.101223	Succession of microbiota and its influence on the dynamics of volatile compounds in the semi-artificial inoculation fermentation of mulberry wine.		2024	2	24	Food Chem X	Food chemistry: X	Correlation analysis; Microbiota community; Mulberry wine; Semi-artificial inoculation fermentation; Volatile compounds	Qin	Yanan	Xinjiang Key Laboratory of Biological Resources and Genetic Engineering, College of Life Science &amp	NA	abstract_not_about_HGT	The dynamics change of microbiota, the physicochemical properties and metabolite profiles in the fermentation of mulberry wine
38379455	10.1111/apm.13386	Informed development of a multi-species biofilm in chronic obstructive pulmonary disease.		2024	4	16	APMIS	APMIS : acta pathologica, microbiologica, et immunologica Scandinavica	COPD; biofilm; microbiome; Humans; Pulmonary Disease, Chronic Obstructive; Lung; Biofilms; Bacteria; Anti-Infective Agents	Short	Bryn	School of Medicine, Dentistry and Nursing, College of Medical, Veterinary and Life Sciences (MVLS), University of Glasgow, Glasgow, UK	NA	abstract_not_about_HGT	A meta-analysis of the lung microbiome in chronic obstructive pulmonary disease
38370751	10.1101/2024.02.10.579753	Androgens at the skin surface regulate <i>S. aureus</i> pathogenesis through the activation of <i>agr</i> quorum sensing.		2024	2	19	bioRxiv	bioRxiv : the preprint server for biology	NA	John	Maria Sindhura	NA	NA	abstract_not_about_HGT	Testosterone and dihydrotestosterone promote S. aureus pathogenesis and skin infection.
38362900	10.1099/jmm.0.001791	Genomic and metabolic versatility of <i>Pseudomonas aeruginosa</i> contributes to its inter-kingdom transmission and survival.		2024	2	19	J Med Microbiol	Journal of medical microbiology	COPD; abiotic stress; biotic stress; cystic fibrosis; genomic plasticity; growth promotion; husbandry; plant health; plant pathogenicity; pulmonary diseases; virulence; Animals; Humans; Pseudomonas aeruginosa; Virulence Factors; Virulence; Genomics; Pseudomonas Infections	Ambreetha	Sakthivel	Developmental Biology and Genetics, Division of Biological Sciences, Indian Institute of Science, Bengaluru, Karnataka, 560012, India	NA	abstract_not_about_HGT	Review of the genomic and metabolic factors that facilitate the dominance of P. aeruginosa across different biological kingdoms
38326891	10.1186/s40168-023-01735-3	Divergent maturational patterns of the infant bacterial and fungal gut microbiome in the first year of life are associated with inter-kingdom community dynamics and infant nutrition.		2024	2	9	Microbiome	Microbiome	Alpha diversity; Colonization patterns; Early life; Gut fungi; Gut microbiome; Gut mycobiome; Inter-kingdom dynamics; Microbial succession; Microbiome maturation; Humans; Infant; Gastrointestinal Microbiome; Mycobiome; Cohort Studies; Sweetening Agents; Microbiota; Bacteria	Mercer	Emily M	Department of Physiology and Pharmacology, University of Calgary, Calgary, AB, Canada	NA	abstract_not_about_HGT	Ecological and environmental factors influencing atypical patterns of microbiome maturation in infants
38320392	10.1016/j.psj.2023.103393	Cold stress initiates catecholaminergic and serotonergic responses in the chicken gut that are associated with functional shifts in the microbiome.		2024	3	4	Poult Sci	Poultry science	avian; gut; microbiome; neurochemical; stress; Animals; Chickens; Cold-Shock Response; RNA, Ribosomal, 16S; Microbiota; Metagenome; Mammals	Lyte	Joshua M	Poultry Production and Product Safety Research Unit, Agricultural Research Service, United States Department of Agriculture, Fayetteville, AR 72701, USA. Electronic address: joshua.lyte@usda	joshua.lyte@usda.gov	abstract_not_about_HGT	Cold stress in early life of a chicken alters neurochemical levels and the gut microbiome.
38311313	10.1016/j.advnut.2024.100185	The Role of Early Life Gut Mycobiome on Child Health.		2024	3	19	Adv Nutr	Advances in nutrition (Bethesda, Md.)	early life; fungus; gut; microbiota; milk; mycobiome; mycobiota; Child; Humans; Mycobiome; Child Health; Microbiota; Gastrointestinal Microbiome; Bacteria; Fungi	Rodriguez	Kayleigh Amber	Arkansas Children's Research Institute, Little Rock, AR, United States	NA	abstract_not_about_HGT	Review about the factors likely shaping gut mycobiota, interkingdom interactions, and associations with child health outcomes
36407614	10.3389/fpls.2022.1025122	Genome mining reveals abiotic stress resistance genes in plant genomes acquired from microbes <i>via</i> HGT.		2022	11	22	Front Plant Sci	Frontiers in plant science	abiotic stress resistance; horizontal gene transfer; microbe; phylogeny; plant	Li	Liangzhi	School of Minerals Processing and Bioengineering, Central South University, Changsha, China	NA	Extracted	https://udlaec-my.sharepoint.com/:x:/g/personal/fabricio_iza_udla_edu_ec/EZSBf4Mr0gtFg7fywsbn3AwBRLQnpDk7XvT45LncsHMvzw?e=1R7Qru
36768888	10.3390/ijms24032566	A MYB Transcription Factor Atlas Provides Insights into the Evolution of Environmental Adaptations in Plants.		2023	2	14	Int J Mol Sci	International journal of molecular sciences	HGT; MYB gene; environmental adaptation; evolution; green plants; neo-/sub-functionalization; Transcription Factors; Phylogeny; DNA Copy Number Variations; Plants; Genome, Plant; Magnoliopsida; Plant Proteins; Gene Expression Regulation, Plant; Evolution, Molecular	Zhang	Chaofan	Key Laboratory of Quality and Safety Control for Subtropical Fruit and Vegetable, Ministry of Agriculture and Rural Affairs, College of Horticulture Science, Zhejiang A &amp	NA	Extracted	Solanum tuberosum(4113)-Phytophthora infestans (4787)|XP_006352132.1|prot: RNA polymerase I termination factor-like
38808121	10.1093/ismeco/ycae073	Widespread horizontal gene transfer between plants and bacteria.	NA	2024	5	30	ISME Commun	ISME communications	Arabidopsis thaliana evolution; DET2; HGT; auxin; brassinosteroid; horizontal gene transer; microbial evolution; microbiota; plant-microbe interactions	Haimlich	Shelly	The Department of Plant Pathology and Microbiology, Institute of Environmental Science, Robert H. Smith Faculty of Agriculture, Food, and Environment, The Hebrew University of Jerusalem, Rehovot 7610001, Israel	NA	Extracted	https://udlaec-my.sharepoint.com/:x:/g/personal/fabricio_iza_udla_edu_ec/EXT91DKQchlJs9H7f7vzFA0BbFca8WTCp_j1KAUxsvn0bA?e=KMdTr5
32273397	10.1126/science.aba5435	Horizontal gene transfer of <i>Fhb7</i> from fungus underlies <i>Fusarium</i> head blight resistance in wheat.	NA	2020	6	11	Science	Science (New York, N.Y.)	Cloning, Molecular; Disease Resistance; Epichloe; Fusarium; Gene Transfer, Horizontal; Glutathione Transferase; Plant Breeding; Plant Diseases; Poaceae; Triticum	Wang	Hongwei	State Key Laboratory of Crop Biology, College of Agronomy, Shandong Agricultural University, Tai'an, Shandong 271018, PR China. lkong@sdau.edu.cn wanghongwei@sdau.edu	lkong@sdau.edu.cn	Extracted	Epichloe(5112)-Thinopyrum elongatum(4588)|7YOC_A|Prot: glutathione S-transferase
20810725	10.1128/JVI.00955-10	Widespread horizontal gene transfer from double-stranded RNA viruses to eukaryotic nuclear genomes.	NA	2010	11	22	J Virol	Journal of virology	Amino Acid Sequence; Animals; Cell Nucleus; Eukaryota; Evolution, Molecular; Gene Transfer, Horizontal; Genome; Molecular Sequence Data; Phylogeny; Plants; RNA Viruses; RNA, Double-Stranded; RNA, Viral; Sequence Alignment	Liu	Huiquan	College of Plant Science and Technology, Huazhong Agricultural University, Hubei Province, People's Republic of China	NA	Extracted	SsPV-S(MK570089)-Arabidopsis thaliana(NC_003074.8)|OAP06786.1|Prot: ILR2
10557303	10.1073/pnas.96.23.13229	Horizontal gene transfer and mutation: ngrol genes in the genome of Nicotiana glauca.	NA	1999	12	13	Proc Natl Acad Sci U S A	Proceedings of the National Academy of Sciences of the United States of America	Amino Acid Sequence; Base Sequence; DNA Primers; Evolution, Molecular; Genes, Plant; Genome, Plant; Molecular Sequence Data; Plants, Toxic; Promoter Regions, Genetic; Nicotiana; Transcription, Genetic; Transformation, Genetic	Aoki	S	Department of Biology, Faculty of Science, Chiba University, 1-33 Yayoi-cho, Inage-ku, Chiba, 263-8522 Japan. aoki@lycoris.s.chiba-u	aoki@lycoris.s.chiba	Extracted	Agrobacterium rhizogenes(AE008923)-Nicotiana glauca(GU047692)|BAA03990.1|BAA03991.1|Prot: NgORF13; NgORF14
7500950	10.1007/BF00290526	Horizontal gene transfer: regulated expression of a tobacco homologue of the Agrobacterium rhizogenes rolC gene.	NA	1996	1	18	Mol Gen Genet	Molecular &amp; general genetics : MGG	Amino Acid Sequence; Bacterial Proteins; Base Sequence; Biological Evolution; Blotting, Northern; Blotting, Southern; Cells, Cultured; Cloning, Molecular; Gene Expression Regulation, Plant; Gene Transfer, Horizontal; Genes, Plant; Molecular Sequence Data; Plant Proteins; Plants, Toxic; Rhizobium; Sequence Alignment; Sequence Homology, Amino Acid; Sequence Homology, Nucleic Acid; Nicotiana; beta-G…	Meyer	A D	Friedrich Miescher-Institute, Basel, Switzerland	NA	Extracted	Agrobacterium rhizogenes(AE008923)-Nicotiana tabacum(NC_001879)|CAA62988.1|Prot: trolC
23213133	10.1105/tpc.112.tt1012	A really useful pathogen, Agrobacterium tumefaciens.		2013	6	20	Plant Cell	The Plant cell	Agrobacterium tumefaciens; Botany; Genetic Engineering; Plant Diseases; Plants; Teaching Materials; Transformation, Genetic	Yuan	Ze-Chun	Department of Microbiology and Immunology, University of Western Ontario. zyuan27@uwo	zyuan27@uwo.ca	Extracted	Agrobacterium tumefaciens(GCA_013318015.2)-Solanum lycopersicum(GCA_036512215.2)|NP_001244915.1|Prot: ipt ; Agrobacterium tumefaciens(GCA_013318015.2)-Arabidopsis thaliana(GCA_000001735.2)|KAG7637046.1|Prot: ipt
18430956	10.1534/genetics.108.086777	Functional conservation of the yeast and Arabidopsis RAD54-like genes.		2008	6	27	Genetics	Genetics	Arabidopsis; Arabidopsis Proteins; Conserved Sequence; DNA Helicases; DNA Repair; DNA Repair Enzymes; DNA, Complementary; DNA-Binding Proteins; Gamma Rays; Genes, Fungal; Genes, Plant; Genetic Complementation Test; Molecular Sequence Data; Mutation; Saccharomyces cerevisiae; Saccharomyces cerevisiae Proteins; Sequence Homology, Amino Acid; Two-Hybrid System Techniques	Klutstein	Michael	Department of Genetics, The Hebrew University, Jerusalem 91904, Israel	NA	Extracted	Botrytis cinerea(GCA_000143535.4)- Arabidopsis thaliana(GCA_964248535.1)|BAF03042.1|Prot: Rad54
34733309	10.3389/fpls.2021.762195	Mitochondrial Phylogenomics of Fagales Provides Insights Into Plant Mitogenome Mosaic Evolution.	NA	2021	11	5	Front Plant Sci	Frontiers in plant science	Fagales; evolution; genome size variation; horizontal transfer; mitochondrial genome	Feng	Yanlei	Institute of Biology, Westlake Institute for Advanced Study, Hangzhou, China	NA	Extracted	Mitovirus(MN034926 y MN033122)-Betulaceae( LT855379)|YP_010212464.1|Prot: rps11
38217646	10.1007/978-1-0716-3565-0_2	Extraction and Purification of Outer Membrane Vesicles and Their Associated RNAs.		2024	1	15	Methods Mol Biol	Methods in molecular biology (Clifton, N.J.)	Extraction methods; Gram-negative bacteria; OMVs; OMVs-derived RNA extraction; Purification methods; sRNA; Gram-Negative Bacteria; Escherichia coli; RNA, Bacterial; Bacterial Outer Membrane Proteins; Extracellular Vesicles	Blache	Ana&#xef;s	CEA, CNRS, Aix Marseille University Lab of Microbial Ecology of the Rhizosphere (LEMiRE), UMR7265 BIAM, Saint-Paul-lez-Durance, France	NA	abstract_not_about_HGT	Methods for the extraction and purification of vesicles produced by Gram-negative bacteria
34703675	10.7717/peerj.12260	Shifts from <i>cis</i>-to <i>trans</i>-splicing of five mitochondrial introns in <i>Tolypanthus maclurei</i>.		2021	10	28	PeerJ	PeerJ	Angiosperms; Horizontal gene transfer; Intron evolution; Mitogenome; Trans-splicing	Yu	Runxian	State Key Laboratory of Biocontrol and Guangdong Provincial Key Laboratory of Plant Resources, School of Life Sciences, Sun Yat-Sen University, Guangzhou, Guangdong, China	NA	candidates_not_identifiable	The protein apt1 is not identified by NCBI in any of the organisms analyzed
33522394	10.1080/15592324.2021.1879534	Fungal genes in the innovation and evolution of land plants.		2021	9	1	Plant Signal Behav	Plant signaling &amp; behavior	Horizontal gene transfer; adaptation; plant evolution; Biological Evolution; Embryophyta; Genes, Fungal; Mycorrhizae; Stem Cells	Wang	Shuanghua	Key Laboratory for Plant Diversity and Biogeography of East Asia, Yunnan Key Laboratory for Fungal Diversity and Green Development, Kunming Institute of Botany, Chinese Academy of Sciences, Kunming, China	NA	candidates_not_identifiable	Although fungal association has been instrumental to the evolution of land plants, how genes of fungal origin might have contributed to major plant innovations remains unclear.
40110960	10.1111/nph.70083	The genomic insights of intertidal adaptation in Bryopsis corticulans.		2025	4	24	New Phytol	The New phytologist	Bryopsis corticulans; genome evolution; horizontal gene transfer; light&#x2010;harvesting; nonphotochemical quenching; siphonaxanthin; siphonein; Adaptation, Physiological; Genomics; Phylogeny; Genome, Plant; Gene Transfer, Horizontal	Xu	Peng	State Key Laboratory of Plant Diversity and Specialty Crops, Institute of Botany, the Chinese Academy of Sciences, Beijing, 100093, China	NA	abstract_not_about_HGT	The main topic of the paper is not HGT
39699696	10.1007/s11103-024-01539-5	A fusion protein of polyphosphate kinase 1 (PPK1) and a Nudix hydrolase is involved in inorganic polyphosphate accumulation in the unicellular red alga Cyanidioschyzon merolae.		2024	12	19	Plant Mol Biol	Plant molecular biology	Cyanidioschyzon merolae; DIPP family; Horizontal gene transfer; Inorganic polyphosphate; Nudix hydrolase; PPK1; Red algae; Rhodophyta; Polyphosphates; Phosphotransferases (Phosphate Group Acceptor); Phylogeny; Nudix Hydrolases; Pyrophosphatases; Recombinant Fusion Proteins	Yagisawa	Fumi	Research Facility Center, University of the Ryukyus, Senbaru-1, Nishihara-Cho, Nakagami-Gun, Okinawa, 903-0213, Japan. yagisawa@cs.u-ryukyu.ac	NA	not_in_Viridiplantae	Based on the paper they also found this candidate in red algae
39692564	10.1093/plcell/koae277	Expansion of the MutS gene family in plants.		2025	1	11	Plant Cell	The Plant cell	MutS homolog; endosymbiosis; gene duplication; horizontal gene transfer; mismatch repair; phylogeny; protein structure; recombination; ribosome stalling	Sloan	Daniel B	Department of Biology, Colorado State University, Fort Collins, CO, USA	NA	abstract_not_about_HGT	They suggest Gene lost rathen than HGT
39343029	10.1098/rstb.2023.0347	Evolution of plant metabolism: the state-of-the-art.		2024	9	29	Philos Trans R Soc Lond B Biol Sci	Philosophical transactions of the Royal Society of London. Series B, Biological sciences	evolution; phytohormone; primary metabolism; secondary metabolism; Plants; Biological Evolution; Metabolic Networks and Pathways; Evolution, Molecular	Fernie	Alisdair R	Max-Planck-Institute of Molecular Plant Physiology, Am M&#xfc	NA	abstract_not_about_HGT	The paper is not about HGT actually they said "las redes metabólicas de las plantas han evolucionado de forma escalonada utilizando las redes existentes como punto de partida y bajo diversas restricciones evolutivas"
39166427	10.1111/nph.20040	Post-transfer adaptation of HGT-acquired genes and contribution to guanine metabolic diversification in land plants.		2024	10	17	New Phytol	The New phytologist	guanine metabolism diversification; horizontal gene transfer; intron gains; land plant evolution; post&#x2010;transfer adaptation; Gene Transfer, Horizontal; Embryophyta; Introns; Genes, Plant; Guanine; Phylogeny; Adaptation, Physiological; Genome, Plant; Evolution, Molecular	Wu	Jun-Jie	Systematic &amp	NA	Extracted	there are a lot of interdomain HGTs int plants. Extracted identifable cases
38940543	10.1128/spectrum.04148-23	Two high-quality <i>Prototheca zopfii</i> genomes provide new insights into their evolution as obligate algal heterotrophs and their pathogenicity.		2024	8	8	Microbiol Spectr	Microbiology spectrum	Prototheca; heterotrophs; horizontal gene transfer; pathogenicity; Prototheca; Heterotrophic Processes; Phylogeny; Genome, Plastid; Evolution, Molecular; Photosynthesis; Genome, Plant	Jian	Jianbo	Department of Biotechnology and Biomedicine, Technical University of Denmark, Lyngby, Denmark	NA	candidates_not_identifiable	The HGTs candidate are to accessible. The authors declare that they not own the copyrights to Supplemental Material that may be linked to, or accessed through, an article. The authors have granted ASM a non-exclusive, world-wide license to publish the Supplemental Material files
38789482	10.1038/s41467-024-48787-z	Phylogenomics reveals the evolutionary origins of lichenization in chlorophyte algae.		2024	5	24	Nat Commun	Nature communications	Lichens; Phylogeny; Symbiosis; Chlorophyta; Gene Transfer, Horizontal; Evolution, Molecular; Biological Evolution; Transcriptome; Glycoside Hydrolases; Genomics	Puginier	Camille	Laboratoire de Recherche en Sciences V&#xe9	NA	Extracted	Extracted one case, the other was not identifiable
38693917	10.3389/fmolb.2024.1341684	Unraveling the evolutionary origin of the <i>P5CS</i> gene: a story of gene fusion and horizontal transfer.		2024	12	11	Front Mol Biosci	Frontiers in molecular biosciences	gene duplication; gene family evolution; gene fusion; proline; stress response	Filgueiras	Jo&#xe3;o Pedro Carmo	Graduate Program in Genetics and Molecular Biology, Department of Genetics, Institute of Biosciences, Federal University of Rio Grande do Sul (UFRGS), Porto Alegre, Brazil	NA	not_in_Viridiplantae	This paper is intresting because they discuss about the origini of the gene P5CS. They conclude that the origin of the gene is because of a fusion of other genes and then multiple HGT events. They think is parsimonious HGT into Trypanosomatidae but they are not sure in Chlorophytes
38133341	10.3390/pathogens12121458	Exploring the Diversity of Plant-Associated Viruses and Related Viruses in Riverine Freshwater Samples Collected in Berlin, Germany.		2023	12	24	Pathogens	Pathogens (Basel, Switzerland)	RNA viruses; metagenomic; phylogenetic analysis; plant viruses; riverine ecosystems; viromes	Zell	Roland	Section of Experimental Virology, Institute for Medical Microbiology, Jena University Hospital, Friedrich Schiller University, 07745 Jena, Germany	NA	not_in_Viridiplantae	The HGT is in virus according to the paper
37900760	10.3389/fpls.2023.1273648	Unraveling the evolutionary dynamics of the <i>TPS</i> gene family in land plants.		2023	10	31	Front Plant Sci	Frontiers in plant science	biosynthetic gene clusters; gene fusion; horizontal gene transfer; synteny network; terpene synthases	Yan	Xue-Mei	National Engineering Research Center of Tree Breeding and Ecological Restoration, State Key Laboratory of Tree Genetics and Breeding, Key Laboratory of Genetics and Breeding in Forest Trees and Ornamental Plants, Ministry of Education, College of Biological Sciences and Technology, Beijing Forestry University, Beijing, China	NA	candidates_not_identifiable	HGT is presented as a possibility in their analysis, but they do not explicitly state that it represents a horizontal gene transfer event into plants. Additionally, the gene has also been identified in fungi. The authors suggest a complex scenario in which two independent HGT events occurred from bacteria to a land plant ancestor, followed by gene fusion, and then a subsequent transfer from plant…
37849012	10.1186/s13100-023-00304-7	Plants acquired mitochondrial linear plasmids horizontally from fungi likely during the conquest of land.		2023	11	22	Mob DNA	Mobile DNA	Genome evolution; Horizontal gene transfer; Mitochondrial linear plasmids; Phylogenetics; Plant terrestrialization	Wei	Yutong	College of Life Sciences, Nanjing Normal University, Nanjing, 210023, Jiangsu, China	NA	not_in_Viridiplantae	Also present in Red algae
37733747	10.1371/journal.pone.0287356	ATP binding cassette transporters and uridine diphosphate glycosyltransferases are ancient protein families that evolved roles in herbicide resistance through exaptation.		2023	9	25	PLoS One	PloS one	Glycosyltransferases; ATP-Binding Cassette Transporters; Herbicide Resistance; Phylogeny; Amino Acid Sequence; Plant Weeds	Caygill	Samuel	Gregor Mendel Institute, Vienna, Austria	NA	not_in_Viridiplantae	The candidate is present in Archaeplastida. So is not just present in viridiplantae
37658677	10.1111/nph.19242	Genome evolution in plants and the origins of innovation.		2024	2	14	New Phytol	The New phytologist	gene duplication; gene loss; genomics; land plants; phylogenomics; Plants; Evolution, Molecular; Genome, Plant; Gene Duplication; Gene Transfer, Horizontal; Phylogeny	Clark	James W	School of Biological Sciences, University of Bristol, Tyndall Ave, Bristol, BS8 1TQ, UK	NA	abstract_not_about_HGT	The paper talks primarly about gene duplication and gene loss and barely of HGT
36941328	10.1038/s42003-023-04659-8	Rickettsial DNA and a trans-splicing rRNA group I intron in the unorthodox mitogenome of the fern Haplopteris ensiformis.		2023	3	22	Commun Biol	Communications biology	Introns; Ferns; Genome, Mitochondrial; Trans-Splicing; Plants; DNA, Mitochondrial	Zumkeller	Simon	IZMB - Institut f&#xfc	NA	candidates_not_identifiable	They only show the bacteria homologues of HGT candidates. I did Online NCBI blast and do not appear hits in Viridiplantae
36675876	10.3390/jof9010055	Phylogenesis of the Functional 1-Aminocyclopropane-1-Carboxylate Oxidase of Fungi and Plants.		2023	2	2	J Fungi (Basel)	Journal of fungi (Basel, Switzerland)	1-aminocyclopropane-1-carboxylic acid oxidase; basidiomycete; horizontal gene transfer; sequence motif analysis	Li	Yanan	Key Laboratory of Enzyme Engineering of Agricultural Microbiology, Ministry of Agriculture and Rural Affairs, College of Life Sciences, Henan Agricultural University, Zhengzhou 450002, China	NA	not_interdomain	They satet this primarly "Horizontal gene transfer of ACOs exists between monocotyledonous and dicotyledonous plants, between seed plants and gymnosperms and between fungi and bacteria. "
36669117	10.1073/pnas.2210632120	GRAS transcription factors regulate cell division planes in moss overriding the default rule.		2023	1	24	Proc Natl Acad Sci U S A	Proceedings of the National Academy of Sciences of the United States of America	GRAS TFs; cell division orientation; geometry rule; horizontal gene transfer; Arabidopsis Proteins; Arabidopsis; Transcription Factors; Cell Division; Plant Roots; Gene Expression Regulation, Plant	Ishikawa	Masaki	Division of Evolutionary Biology, National Institute for Basic Biology, Okazaki 444-8585, Japan	NA	Extracted	GRAS gene from Bacteria to Physcomitrium patens
36223775	10.1016/j.cub.2022.09.041	Co-opted genes of algal origin protect C.&#xa0;elegans against cyanogenic toxins.		2022	11	24	Curr Biol	Current biology : CB	C. elegans; EGL-9; HIF-1; amygdalin; cyanide detoxifcation; cysl-1; cysl-2; gene co-option; green algae; horizontal gene transfer; Animals; Caenorhabditis elegans; Amygdalin; Phylogeny; Caenorhabditis elegans Proteins; Cyanides	Wang	Bingying	Cardiovascular Research Institute and Department of Physiology, University of California, San Francisco, San Francisco, CA, USA	NA	not_in_Viridiplantae	From green algae to a nematode C. elegans
36175544	10.1038/s41559-022-01885-x	Divergent evolutionary trajectories of bryophytes and tracheophytes from a complex common ancestor of land plants.		2022	11	4	Nat Ecol Evol	Nature ecology &amp; evolution	Biological Evolution; Embryophyta; Phylogeny; Plants; Fossils; Tracheophyta	Harris	Brogan J	School of Biological Sciences, University of Bristol, Bristol, UK	NA	not_interdomain	From hornworts into the ancestor of polypod ferns
35934149	10.1016/j.envpol.2022.119876	Plastisphere in lake waters: Microbial diversity, biofilm structure, and potential implications for freshwater ecosystems.		2022	8	30	Environ Pollut	Environmental pollution (Barking, Essex : 1987)	Antibiotic resistance; Biofilms; Eukaryotic community; Freshwater; Microplastics; Pathogens; Plastisphere; Biofilms; Eukaryota; Lakes; Microbiota; Plastics; Spectroscopy, Fourier Transform Infrared; Water	Di Pippo	Francesca	Water Research Institute, CNR-IRSA, National Research Council, Rome, Italy. Electronic address: francesca.dipippo@irsa.cnr	francesca.dipippo@irsa.cnr.it	abstract_not_about_HGT	The authors say that MPs may serve as hotspots of horizontal gene transfer but they do not talk about actual HGT candidates
35861439	10.1093/plphys/kiac331	Parasitic plant small RNA analyses unveil parasite-specific signatures of microRNA retention, loss, and gain.		2022	9	29	Plant Physiol	Plant physiology	Animals; Cuscuta; MicroRNAs; Orobanche; Parasites; RNA, Plant	Zangishei	Zahra	Department of Production Engineering and Plant Genetics, Faculty of Science and Agricultural Engineering, Razi University, Kermanshah 67155, Iran	NA	not_in_Viridiplantae	Not in viridiplantae but in parasite genera Cuscuta and Orobanche
35769590	10.1016/j.pld.2021.08.004	Lycophyte transcriptomes reveal two whole-genome duplications in Lycopodiaceae: Insights into the polyploidization of <i>Phlegmariurus</i>.		2022	7	16	Plant Divers	Plant diversity	Gene tree conflict; Lycophytes; Phylogenomics; Polyploidization; Whole genome duplication	Xia	Zeng-Qiang	Key Laboratory of National Forestry and Grassland Administration for Orchid Conservation and Utilization, The National Orchid Conservation Center of China and The Orchid Conservation and Research Center of Shenzhen, Shenzhen, 518114, China	NA	abstract_not_about_HGT	The article talk about evolution in general and mention different phylogenetic phenomena like hybridization, incomplete lineage sorting, or horizontal gene transfer. But they do not talk about especific candidates
35472311	10.1016/j.cub.2022.04.005	Bacterial-type ferroxidase tunes iron-dependent phosphate sensing during Arabidopsis root development.		2022	5	26	Curr Biol	Current biology : CB	Arabidopssis thaliana; horizontal gene transfer; iron sensing; multicopper oxidase; phosphate sensing; plant ferroxidase; plant terrestrialization; redox cycling; root development; soil bacteria; Arabidopsis; Arabidopsis Proteins; Bacteria; Ceruloplasmin; Gene Expression Regulation, Plant; Iron; Phosphates; Plant Roots	Naumann	Christin	Department of Molecular Signal Processing, Leibniz Institute of Plant Biochemistry, Weinberg 3, 06120 Halle (Saale), Germany	NA	Extracted	LPR1 gene from bacteria to Streptophyta
35471580	10.1093/plphys/kiac176	Plant peptidoglycan precursor biosynthesis: Conservation between moss chloroplasts and Gram-negative bacteria.		2022	9	8	Plant Physiol	Plant physiology	Bacteria; Cell Wall; Chloroplasts; Gram-Negative Bacteria; Ligases; Lysine; Peptidoglycan; Uridine Diphosphate	Dowson	Amanda J	School of Life Sciences, University of Warwick, Coventry CV4 7AL, UK	NA	abstract_not_about_HGT	The authors are ambiguos about talking HGT events just mentioned twice in the article and also do not even give the candidates identifier
35437001	10.1038/s41477-022-01129-7	The Cycas genome and the early evolution of seed plants.		2022	4	25	Nat Plants	Nature plants	Cycadopsida; Cycas; Genes, Plant; Ginkgo biloba; Phylogeny; Seeds	Liu	Yang	State Key Laboratory of Agricultural Genomics, BGI-Shenzhen, Shenzhen, China. yang.liu0508@gmail	yang.liu0508@gmail.com	candidates_not_identifiable	This article is strange because they mention the gene fitd is an HGT from fungi to Cycas plants but they do not present the secuence of the candidate. I searched the protein in NCBI and found the donor thet mention, a Pseudomona. I did a blast in order to find any Cycas in order to find a query and do not hit any Cycas instead hit Taxus chinensis, Persea americana and Cinnamomum micranthum which …
35154192	10.3389/fpls.2021.802321	The Complete Mitogenome of <i>Elymus sibiricus</i> and Insights Into Its Evolutionary Pattern Based on Simple Repeat Sequences of Seed Plant Mitogenomes.		2022	2	16	Front Plant Sci	Frontiers in plant science	Elymus sibiricus; HGT; SSR; mitochondrial genome; seed plant	Xiong	Yanli	College of Grassland Science and Technology, Sichuan Agricultural University, Chengdu, China	NA	not_interdomain	Betweem seed plants. The authors study the impact of mitogenome simple sequence repeats in HGTs between seed plants
34876337	10.1016/j.tplants.2021.11.009	Origins of strigolactone and karrikin signaling in plants.		2022	4	18	Trends Plant Sci	Trends in plant science	horizontal gene transfer; phytohormone; plant evolution; plant&#x2013;microbe interaction; Arabidopsis Proteins; Furans; Heterocyclic Compounds, 3-Ring; Lactones; Phylogeny; Plant Growth Regulators; Pyrans; Signal Transduction	Wang	Qia	Key Laboratory for Plant Diversity and Biogeography of East Asia, Yunnan Key Laboratory for Fungal Diversity and Green Development, Kunming Institute of Botany, Chinese Academy of Sciences, Kunming 650201, China	NA	Extracted	The KAI2 gene from bacteria to right in streptophyta ancestor
32849368	10.3389/fmicb.2020.01724	Conserved Subgroups of the Plant-Specific RWP-RK Transcription Factor Family Are Present in Oomycete Pathogens.		2020	9	28	Front Microbiol	Frontiers in microbiology	evolution; nitrate signaling; oomycete; plant; transcription factor	Yin	Maozhu	Department of Plant Pathology, Nanjing Agricultural University, Nanjing, China	NA	not_in_Viridiplantae	The authors say that the HGT is in slime molds a type of amoebazoa (Dictyostelium)
32619486	10.1016/j.cub.2020.06.029	Adaptation to Extreme Antarctic Environments Revealed by the Genome of a Sea Ice Green Alga.		2021	8	17	Curr Biol	Current biology : CB	adaptive evolution; comparative genomics; de novo genome; extreme Antarctic environments; sea ice green algae; Adaptation, Physiological; Algal Proteins; Antarctic Regions; Chlamydomonas; Extreme Environments; Gene Expression Regulation; Genome; Ice Cover; Phylogeny; Salinity; Transcriptome; Whole Genome Sequencing	Zhang	Zhenhua	College of Life Sciences, Nanjing Normal University, 210023 Nanjing, China	NA	Extracted	From bacteria to Chlamydomonas the IBP gene. This paper is intresting because they are algae that live in the artic
32493722	10.1128/mSphere.00292-20	Unraveling a Tangled Skein: Evolutionary Analysis of the Bacterial Gibberellin Biosynthetic Operon.		2021	7	15	mSphere	mSphere	gibberellin; operon evolution; plant-microbe interactions; Bacteria; Biosynthetic Pathways; Evolution, Molecular; Gibberellins; Multigene Family; Operon; Plant Growth Regulators; Plants; Symbiosis	Nett	Ryan S	Roy J. Carver Department of Biochemistry, Biophysics &amp	NA	not_in_Viridiplantae	Based on the paper the HGT is in bacteria "horizontal gene transfer (HGT) of GA operon genes within alphaproteobacterial rhizobia"
31730849	10.1016/j.cell.2019.10.019	Genomes of Subaerial Zygnematophyceae Provide Insights into Land Plant Evolution.		2020	5	26	Cell	Cell	GRAS; PYR/PYL/RCAR; Spirogloeophycidae; Zygnematophyceae; evolution of land plants; genome sequences; horizontal gene transfer; phylogenomics; soil bacteria; Abscisic Acid; Amino Acid Sequence; Biological Evolution; Embryophyta; Genome, Plant; Multigene Family; Phylogeny; Plant Proteins; Protein Domains; Streptophyta; Symbiosis; Synteny	Cheng	Shifeng	Guangdong Laboratory for Lingnan Modern Agriculture, Genome Analysis Laboratory of the Ministry of Agriculture and Rural Area, Agricultural Genomics Institute at Shenzhen, Chinese Academy of Agricultural Sciences, Shenzhen, 518120, China	NA	Extracted	From oil bacteria to Streptophyta the gene PYR/PYL/RCAR
31550387	10.1111/nph.16217	Functional evolution of nodulin 26-like intrinsic proteins: from bacterial arsenic detoxification to plant nutrient transport.		2020	12	16	New Phytol	The New phytologist	aquaporin; arsenic; boron; evolution; metalloid; nodulin 26-like intrinsic proteins; nutrient transport; Animals; Aquaporins; Arsenic; Bacteria; Biodegradation, Environmental; Biological Transport; Boric Acids; Boron; Bryophyta; Cell Membrane; Diffusion; Evolution, Molecular; Membrane Proteins; Metalloids; Mutation; Nitrogen; Oocytes; Phenotype; Phosphorus; Phylogeny; Plant Proteins; Plants; Reco…	Pommerrenig	Benjamin	Department of Physiology and Cell Biology, Leibniz Institute of Plant Genetics and Crop Plant Research (IPK), 06466, Gatersleben, Germany	NA	Extracted	Nodulin 26-like intrinsic proteins (NIPs) From bacterias to seed plants
31462749	10.1038/s41598-019-48664-6	Molecular evidence for origin, diversification and ancient gene duplication of plant subtilases (SBTs).		2020	10	19	Sci Rep	Scientific reports	Evolution, Molecular; Gene Duplication; Gene Transfer, Horizontal; Genes, Plant; Phylogeny; Plants	Xu	Yan	BGI Education Center, University of Chinese Academy of Sciences, Shenzhen, 518083, China	NA	Extracted	The do not give the NCBI id but give the aa sequence, what i did was to take on of the sequences of the HGT candidate (subtisilin like protein 8A) and run a blastp. Then I picked the 100 % PI and QC. The HGT is form bacteria to Streptophityn
31337355	10.1186/s12864-019-5629-x	The lichen symbiosis re-viewed through the genomes of Cladonia grayi and its algal partner Asterochloris glomerata.		2019	12	12	BMC Genomics	BMC genomics	Algal virus; Coculture; Fungi; Gene expression; Gene family evolution; Horizontal gene transfer; Plant-fungal interactions; Symbiont autonomy; Symbiosis genes; Ascomycota; Chlorophyta; Gene Transfer, Horizontal; Genome, Fungal; Lichens; Symbiosis	Armaleo	Daniele	Department of Biology, Duke University, Durham, USA. darmaleo@duke	darmaleo@duke.edu	not_in_Viridiplantae	From bacteria to fungi "Of particular interest are two ancient likely horizontal gene transfers of ammonium transporters from prokaryotes to fungi"
31309043	10.1016/j.mex.2019.05.022	Protocol measuring horizontal gene transfer from algae to non-photosynthetic organisms.		2020	10	1	MethodsX	MethodsX	Biosafety risk assessment; Cyanobacteria; E. coli; Genetically engineered blue-green algae; Genomic transgenes; Horizontal gene transfer; Horizontal gene transfer measurement; Plasmid	Lee	James Weifu	Department of Chemistry and Biochemistry, Old Dominion University, Norfolk, VA, 23529, USA	NA	not_in_Viridiplantae	From algae to non-photosintetic organism
31226841	10.3390/ijms20123020	Phylogenomics Provides New Insights into Gains and Losses of Selenoproteins among Archaeplastida.		2019	12	11	Int J Mol Sci	International journal of molecular sciences	Sec machinery; evolution; horizontal gene transfer; phylogenomics; selenocysteine; selenoproteins; Chlorophyta; Evolution, Molecular; Gene Transfer, Horizontal; Genomics; Phylogeny; Plant Proteins; Rhodophyta; Selenocysteine; Selenoproteins; Streptophyta; Transcriptome	Liang	Hongping	Beijing Genomics Institute (BGI) Education Center, University of Chinese Academy of Sciences, Beijing 100049, China. lianghongping@genomics	lianghongping@genomics.cn	not_in_Viridiplantae	Is not only in Viridiplantae the paper say is in Archaeplastide
31132519	10.1016/j.ympev.2019.05.031	Origin, evolution and functional characterization of the land plant glycoside hydrolase subfamily GH5_11.		2019	11	29	Mol Phylogenet Evol	Molecular phylogenetics and evolution	Cellulase; Glycoside hydrolase subfamily GH5_11; Horizontal gene transfer; Land plants; Arabidopsis; Cellulose; Evolution, Molecular; Gene Duplication; Gene Expression Regulation, Plant; Gene Transfer, Horizontal; Genes, Plant; Glycoside Hydrolases; Mutagenesis; Mutation; Phenotype; Phylogeny; Selection, Genetic	Chen	Rujia	Jiangsu Key Laboratory of Crop Genetics and Physiology/Key Laboratory of Plant Functional Genomics of the Ministry of Education/Jiangsu Key Laboratory of Crop Genomics and Molecular Breeding, Agricultural College of Yangzhou University, Yangzhou 225009, China	NA	candidates_not_identifiable	The paper do not present sequences or ids to find the candidates
30704394	10.1186/s12862-019-1360-0	Taxon-specific expansion and loss of tektins inform metazoan ciliary diversity.		2019	6	26	BMC Evol Biol	BMC evolutionary biology	Cilia; Ciliogenesis; Evolution; Flagella; Metazoa; Phylogeny; Tektin; Amino Acid Sequence; Animals; Biodiversity; Cilia; Eukaryotic Cells; Evolution, Molecular; Genome; Microtubule Proteins; Phylogeny	Bastin	Benjamin R	Department of Genetics, Development and Cell Biology, Iowa State University, Ames, IA, USA	NA	not_in_Viridiplantae	They talk about metazoa species
30538166	10.1104/pp.18.01413	Terpene Biosynthesis in Red Algae Is Catalyzed by Microbial Type But Not Typical Plant Terpene Synthases.		2019	7	3	Plant Physiol	Plant physiology	Acetates; Algal Proteins; Alkyl and Aryl Transferases; Bacterial Proteins; Cyclopentanes; Evolution, Molecular; Gene Expression Regulation, Enzymologic; Oxylipins; Phylogeny; Porphyridium; Rhodophyta; Sesquiterpenes; Terpenes; Tissue Culture Techniques; Volatile Organic Compounds	Wei	Guo	Department of Plant Sciences, University of Tennessee, Knoxville, Tennessee 37996	NA	not_in_Viridiplantae	The talk about Rhodophyta
30405200	10.1038/s41598-018-34825-6	Evolution of six novel ORFs in the plastome of Mankyua chejuense and phylogeny of eusporangiate ferns.		2019	10	28	Sci Rep	Scientific reports	Computational Biology; DNA, Chloroplast; Ferns; Genomics; High-Throughput Nucleotide Sequencing; Models, Biological; Open Reading Frames; Phylogeny	Kim	Hyoung Tae	Division of Life Sciences, School of Life Sciences, Korea University, Seoul, 02841, Korea	NA	abstract_not_about_HGT	The authors are not sure if iis EGT or HGT. "It is likely that the six ORFs region arose from endosymbiotic gene transfer (EGT) or horizontal gene transfer (HGT)"
29967517	10.1038/s41477-018-0188-8	Fern genomes elucidate land plant evolution and cyanobacterial symbioses.		2019	5	21	Nat Plants	Nature plants	Biological Evolution; Cyanobacteria; Ferns; Gene Duplication; Genes, Plant; Genome, Plant; Phylogeny; Symbiosis	Li	Fay-Wei	Boyce Thompson Institute, Ithaca, NY, USA. fl329@cornell	fl329@cornell.edu	Extracted	This is the case of gene from bacteria to Polypodiopsida
29887874	10.3389/fpls.2018.00701	Horizontal Gene Transfer From Bacteria and Plants to the Arbuscular Mycorrhizal Fungus <i>Rhizophagus irregularis</i>.		2020	9	30	Front Plant Sci	Frontiers in plant science	arbuscular mycorrhizal fungi; endobacteria; eukaryotic evolution; horizontal gene transfer; symbiosis	Li	Meng	Key Laboratory for Plant Diversity and Biogeography of East Asia, Kunming Institute of Botany, Chinese Academy of Sciences, Kunming, China	NA	not_in_Viridiplantae	The authors talk about HGT between bacteria, fungi and plants but they specially talk about HGT in fungi Rhizophagus irregularis
29329439	10.1093/gbe/evy002	Conserved Proteins of the RNA Interference System in the Arbuscular Mycorrhizal Fungus Rhizoglomus irregulare Provide New Insight into the Evolutionary History of Glomeromycota.		2018	10	22	Genome Biol Evol	Genome biology and evolution	Argonaute; Dicer; RNA interference; arbuscular mycorrhizal fungi; cyanobacteria; gene evolution; gene expression; horizontal gene transfer; ribonuclease; symbiosis; Amino Acid Sequence; Cyanobacteria; Evolution, Molecular; Fungal Proteins; Gene Transfer, Horizontal; Genes, Fungal; Glomeromycota; Mycorrhizae; Phylogeny; RNA Interference; Ribonuclease III; Sequence Alignment; Symbiosis; Transcripto…	Lee	Soon-Jae	D&#xe9	NA	not_in_Viridiplantae	The authors talk about fungis from Glomeromycota
29293812	10.3835/plantgenome2017.03.0020	Plastome Sequencing of Ten Nonmodel Crop Species Uncovers a Large Insertion of Mitochondrial DNA in Cashew.		2018	10	24	Plant Genome	The plant genome	Anacardium; Crops, Agricultural; DNA, Mitochondrial; Genome, Plastid; Introns; Inverted Repeat Sequences; Mutagenesis, Insertional; Phylogeny; Species Specificity	Rabah	Samar O	NA	NA	abstract_not_about_HGT	The paper talks about IGT. "Our study extends the observation of mitochondrial to plastome IGT to include long-lived tree species."
29066043	10.1016/j.tplants.2017.09.014	MTPSLs: New Terpene Synthases in Nonseed Plants.		2018	11	12	Trends Plant Sci	Trends in plant science	Alkyl and Aryl Transferases; Bacterial Proteins; Chlorophyta; Evolution, Molecular; Fungal Proteins; Gene Transfer, Horizontal; Phylogeny; Plant Proteins; Plants; Secondary Metabolism; Seeds; Terpenes	Jia	Qidong	Graduate School of Genome Science and Technology, University of Tennessee, Knoxville, TN 37996, USA	NA	Extracted	WARNING: Analyse carefully. MTPSL gene only in nonseed plants (Marchantiophyta, Bryophyta, Anthocerotophyta, Lycopodiophyta, Monilophyta). Be carefull with this cases because the LECA is Embriophyte which also include seed plants
28360923	10.3389/fpls.2017.00366	Adaptation Mechanisms in the Evolution of Moss Defenses to Microbes.		2020	9	30	Front Plant Sci	Frontiers in plant science	adaptation mechanisms; evolution; horizontal gene transfer; moss-microbe interactions; pathogens; plant defenses	Ponce de Le&#xf3;n	In&#xe9;s	Departamento de Biolog&#xed	NA	Extracted	This paper cite this other paper (https://doi.org/10.1080/12538078.2015.1017774) that is not in PUBMED, this other paper gives the id. The first case is the CPS/KS from fungi to plants (Physcomitrella patens, Abies grandis, Arabidopsis thaliana). There is a second case PAL gene taht come from bacteria to land plants (Embriophyta) but the paper do not give the id of this case i opted for looked fo…
28156112	10.1021/acs.jafc.6b05037	Genetic and Structural Characterization of a Thermo-Tolerant, Cold-Active, and Acidic Endo-&#x3b2;-1,4-glucanase from Antarctic Springtail, Cryptopygus antarcticus.		2017	5	29	J Agric Food Chem	Journal of agricultural and food chemistry	Cryptopygus antarcticus; biochemical and structural features; biofuel production from seaweeds; cold-active cellulase; endo-&#x3b2;-1,4-glucanase; horizontal gene transfer; Amino Acid Sequence; Animals; Arthropod Proteins; Arthropods; Cellulase; Cloning, Molecular; Cold Temperature; Enzyme Stability; Hot Temperature; Molecular Sequence Data; Phylogeny; Sequence Alignment	Song	Jung Min	Korea Institute of Ocean Science and Technology , 787 Haean-Ro, Sangnok-Gu, Ansan 426-744, Republic of Korea	NA	not_in_Viridiplantae	From fungi to a metazoa Cryptopygus antarcticus
28137844	10.1073/pnas.1613375114	Multiple horizontal transfers of nuclear ribosomal genes between phylogenetically distinct grass lineages.		2018	5	9	Proc Natl Acad Sci U S A	Proceedings of the National Academy of Sciences of the United States of America	Hordeum; Panicoideae; Triticeae; horizontal gene transfer; transposable elements; Cell Nucleus; DNA, Plant; DNA, Ribosomal; DNA, Ribosomal Spacer; Diploidy; Evolution, Molecular; Gene Transfer, Horizontal; Genes, Plant; Hordeum; Phylogeny; Poaceae; Sequence Analysis, DNA	Mahelka	V&#xe1;clav	Institute of Botany, The Czech Academy of Sciences, Pr&#x16f	vaclav.mahelka@ibot.cas.cz	not_interdomain	Between grass lineages
27859237	10.1111/jpy.12491	The tetrapyrrole synthesis pathway as a model of horizontal gene transfer in euglenoids.		2018	1	30	J Phycol	Journal of phycology	Euglenophyta; endosymbiotic gene transfer; horizontal gene transfer; tetrapyrrole synthesis pathway; Biosynthetic Pathways; Euglenozoa; Evolution, Molecular; Gene Transfer, Horizontal; Phylogeny; Symbiosis; Tetrapyrroles	Lakey	Bryan	Department of Plant Biology, Michigan State University, 612 Wilson Rd, 166 Plant Biology Labs, East Lansing, Michigan, 48824, USA	NA	abstract_not_about_HGT	For the authors is just an hipothesis. They talk about HGT and EGT.
27058504	10.1038/ismej.2016.52	Is chloroplastic class IIA aldolase a marine enzyme?		2017	9	18	ISME J	The ISME journal	Biological Evolution; Chlorophyta; Chloroplasts; Fructose-Bisphosphate Aldolase; Gene Transfer, Horizontal; Genome; Genomics; Molecular Sequence Data; Phylogeny; Seawater	Miyasaka	Hitoshi	Department of Applied Life Science, Sojo University, Kumamoto, Japan	NA	not_interdomain	HGT between algaes
27647002	10.1038/srep33691	Origin of the plant Tm-1-like gene via two independent horizontal transfer events and one gene fusion event.		2018	6	6	Sci Rep	Scientific reports	Disease Resistance; Evolution, Molecular; Gene Transfer, Horizontal; Genes, Plant; Solanum lycopersicum; Phylogeny; Plant Diseases; Recombination, Genetic; Streptophyta; Tobamovirus	Yang	Zefeng	Jiangsu Key Laboratory of Crop Genetics and Physiology/Co-Innovation Center for Modern Production Technology of Grain Crops, Key Laboratory of Plant Functional Genomics of the Ministry of Education, Yangzhou University, Yangzhou, 225009, China	NA	Extracted	HGT from bacteria (planctomycete) to streptophyta. Is a rare case the authors state that ocurred two independetn HGTs of two gene domains and those domains fusion into one generating the protein Tm they are analysing
27592346	10.1007/s00248-016-0848-z	Horizontal Gene Transfer of Phytochelatin Synthases from Bacteria to Extremophilic Green Algae.		2017	7	18	Microb Ecol	Microbial ecology	Acidophile; Cadmium; Chlamydomonas acidophila; Dunaliella acidophila; Heavy metal tolerance; Aminoacyltransferases; Cadmium; Chlamydomonas; Escherichia coli; Extremophiles; Polymerase Chain Reaction; Water Pollutants; Water Pollution, Chemical	Olsson	Sanna	Department of Agricultural Sciences, University of Helsinki, P.O. Box 27, 00014, Helsinki, Finland. sanna.olsson@helsinki	sanna.olsson@helsinki.fi	Extracted	A candidate form bacteria into Chlamydomonadales (Chlamydomonas acidophila and Dunaliella acidophila)
27161450	10.1007/s00792-016-0834-x	Acclimation of Antarctic Chlamydomonas to the sea-ice environment: a transcriptomic analysis.		2017	2	23	Extremophiles	Extremophiles : life under extreme conditions	Antarctic sea ice; Freezing acclimation; Horizontal gene transfer; Psychrophilic green microalga; Transcriptomic analysis; Acclimatization; Antarctic Regions; Chlamydomonas; Cold Temperature; Gene Transfer, Horizontal; Ice Cover; Lipid Metabolism; Membrane Transport Proteins; Molecular Chaperones; Plant Proteins; Seawater; Signal Transduction; Transcriptome	Liu	Chenlin	Key Laboratory of Marine Bioactive Substances, First Institute of Oceanography, State Oceanic Administration, Xianxialing Road 6th, Qingdao, 266061, China. ch.lliu@163	ch.lliu@163.com	candidates_not_identifiable	The authors provide the ids of the putative protein from de donor. I did blast from those given proteins and was not able to find homologues in the HGT recipient they state Chlamydomonas
26992400	10.1007/s11103-016-0468-5	New features of desiccation tolerance in the lichen photobiont Trebouxia gelatinosa are revealed by a transcriptomic approach.		2017	1	26	Plant Mol Biol	Plant molecular biology	Aero-terrestrial microalgae; Desiccation related proteins; Gene expression; Illumina; Lichenization; Trebouxiophyceae; Chlorophyta; Dehydration; Desiccation; Lichens; Phylogeny; Polymerase Chain Reaction; Transcriptome	Carniel	Fabio Candotto	Dipartimento di Scienze della Vita, Universit&#xe0	NA	candidates_not_identifiable	The authors do not ptovide accesible and findable ids in order to get the query analised
26930396	10.1371/journal.pone.0150634	Computational Identification Raises a Riddle for Distribution of Putative NACHT NTPases in the Genome of Early Green Plants.		2016	8	2	PLoS One	PloS one	Conserved Sequence; Evolution, Molecular; Genome, Plant; Neuronal Apoptosis-Inhibitory Protein; Nucleoside-Triphosphatase; Phylogeny; Plants; Sequence Alignment	Arya	Preeti	Functional Genomics and Complex System Lab, Biotechnology Division, CSIR-Institute of Himalayan Bioresource Technology, Council of Scientific and Industrial Research, Palampur- 176061, Himachal Pradesh, India	NA	Extracted	A candidates from Cyanobacteria to ancestor of green plants (they orinal view in Coccomyxa subellipsoidea, Selaginella moellendorffii and Chalmydomonas rehaindrttii
25902528	10.1073/pnas.1421374112	Genomic perspectives on the birth and spread of plastids.		2016	4	29	Proc Natl Acad Sci U S A	Proceedings of the National Academy of Sciences of the United States of America	endosymbiosis; endosymbiotic gene transfer; eukaryotes; genomics; plastids; Cell Nucleus; Chlorophyta; Cyanobacteria; Gene Transfer, Horizontal; Genome; Genomics; Mosaicism; Photosynthesis; Phylogeny; Plastids; Symbiosis	Archibald	John M	Department of Biochemistry &amp	john.archibald@dal.ca	abstract_not_about_HGT	The main topic of the paper is EGT
25504421	10.1007/s00239-014-9659-3	Molecular evolution of nitrogen assimilatory enzymes in marine prasinophytes.		2015	9	23	J Mol Evol	Journal of molecular evolution	Animals; Chlorophyta; Evolution, Molecular; Glutamate-Ammonia Ligase; Nitrate Reductase; Nitrogen; Phylogeny	Ghoshroy	Sohini	Biology Department, Clark University, 950 Main Street, Worcester, MA, 01610, USA, sghoshroy@clarku	sghoshroy@clarku.edu	Extracted	The candidate is GSIII gene from SAR (Stramenopiles - heterokonts) into Mamiellales
25494465	10.1146/annurev-arplant-050213-040212	Engineering plastid genomes: methods, tools, and applications in basic research and biotechnology.		2016	1	8	Annu Rev Plant Biol	Annual review of plant biology	chloroplast transformation; experimental evolution; horizontal gene transfer; metabolic engineering; molecular farming; plastid transformation; reverse genetics; Biotechnology; Chloroplasts; DNA, Chloroplast; Genes, Chloroplast; Genetic Engineering; Genome, Chloroplast; Plants, Genetically Modified; Transformation, Genetic	Bock	Ralph	Max-Planck-Institut f&#xfc	NA	abstract_not_about_HGT	The paper talk about biotechnological application of plasmids
25420550	10.1111/nph.13183	Ancient horizontal transfer of transaldolase-like protein gene and its role in plant vascular development.		2016	1	4	New Phytol	The New phytologist	TAL-type transaldolase (TAL); bacteria; horizontal gene transfer (HGT); land plants; rice (Oryza sativa); vascular development; Bacteria; Biological Evolution; Embryophyta; Gene Transfer, Horizontal; Introns; Oryza; Phylogeny; Plant Proteins; Plant Vascular Bundle; Plants, Genetically Modified; Transaldolase	Yang	Zefeng	Jiangsu Key Laboratory of Crop Genetics and Physiology/Co-Innovation Center for Modern Production Technology of Grain Crops, Key Laboratory of Plant Functional Genomics of the Ministry of Education, Yangzhou University, Yangzhou, 225009, China	NA	Extracted	The candidate is TAL gene from bacteria into embryophyta
25129418	10.1016/j.tplants.2014.07.004	Origin of plant auxin biosynthesis.		2015	8	19	Trends Plant Sci	Trends in plant science	IAA biosynthesis; gene transfer; microbe&#x2013;plant interaction; plant evolution; Biological Evolution; Gene Transfer, Horizontal; Indoleacetic Acids; Plants	Yue	Jipei	Key Laboratory for Plant Diversity and Biogeography of East Asia, Kunming Institute of Botany, Chinese Academy of Sciences, Kunming, China	NA	Extracted	INTERESTING: This paper also has a oppositor Wang et al (PMID: 25457112). The TAA and YUC gene are HGT candidates from Bacteria into land plants.
24969138	10.1038/ncomms5268	Plant genomes enclose footprints of past infections by giant virus relatives.		2015	7	15	Nat Commun	Nature communications	Bryopsida; DNA Methylation; Evolution, Molecular; Gene Transfer, Horizontal; Genome, Plant; Mimiviridae; Open Reading Frames; Plant Diseases; Plant Viruses; Selaginellaceae; Sequence Homology, Nucleic Acid	Maumus	Florian	] INRA, UR1164 URGI-Research Unit in Genomics-Info, INRA de Versailles-Grignon, Route de Saint-Cyr, Versailles 78026, France [2]	NA	Extracted	The candidates are two NCLDV-like genes from virus to Selaginella
24404416	10.4161/mge.27313	Foreign gene recruitment to the fatty acid biosynthesis pathway in diatoms.		2021	10	21	Mob Genet Elements	Mobile genetic elements	diatoms; endosymbiosis; fatty acid biosynthesis; horizontal gene transfer; lipid metabolism; phylogenomics	Chan	Cheong Xin	Institute for Molecular Bioscience, and ARC Centre of Excellence in Bioinformatics	NA	abstract_not_about_HGT	The authors do not say is an HGT they just that is an alternative
24139901	10.1016/j.tplants.2013.09.007	Assessing the bacterial contribution to the plastid proteome.		2014	7	7	Trends Plant Sci	Trends in plant science	Biological Evolution; Chlorophyta; Cyanobacteria; Evolution, Molecular; Gene Transfer, Horizontal; Photosynthesis; Phylogeny; Plastids; Proteome; Symbiosis	Qiu	Huan	Department of Ecology, Evolution, and Natural Resources, Rutgers University, New Brunswick, NJ 08540, USA	NA	not_in_Viridiplantae	The authors say that the HGT in Archaeplastide
22976450	10.1007/s00425-012-1752-5	How to build functional thylakoid membranes: from plastid transcription to protein complex assembly.		2013	7	29	Planta	Planta	Cell Nucleus; Chloroplast Proteins; Gene Expression Regulation, Plant; Photosynthetic Reaction Center Complex Proteins; Plants; Plastids; Protein Biosynthesis; Protein Processing, Post-Translational; Protein Transport; RNA Editing; RNA Splicing; RNA, Plant; Thylakoids; Transcription, Genetic	Lyska	Dagmar	Entwicklungs- und Molekularbiologie der Pflanzen, Heinrich-Heine-Universit&#xe4	dalyska@lbl.gov	abstract_not_about_HGT	They talk about endosimbiosis and chloroplasts
22934244	10.4161/mge.20110	Endosymbiotic and horizontal gene transfer in microbial eukaryotes: Impacts on cell evolution and the tree of life.		2021	10	21	Mob Genet Elements	Mobile genetic elements	NA	Chan	Cheong Xin	NA	NA	not_in_Viridiplantae	EGT and HGTS also in rhodophyta
22689374	10.1387/ijdb.123510gk	Value of the Hydra model system for studying symbiosis.		2013	2	1	Int J Dev Biol	The International journal of developmental biology	Animals; Chlorella; Chlorophyta; Hydra; Symbiosis	Kovacevic	Goran	Department of Zoology, Faculty of Science, University of Zagreb, Croatia. goran.kovacevic@biol.pmf	goran.kovacevic@biol.pmf.hr	abstract_not_about_HGT	The main topic is the model "Green Hydra" they just mentioned HGT
22682566	10.1016/j.plantsci.2012.04.013	The evolution of land plant hemoglobins.		2013	1	11	Plant Sci	Plant science : an international journal of experimental plant biology	Embryophyta; Evolution, Molecular; Hemoglobins; Phylogeny; Symbiosis; Time Factors	V&#xe1;zquez-Lim&#xf3;n	Consuelo	Facultad de Ciencias, Universidad Aut&#xf3	NA	abstract_not_about_HGT	Authors propose EGT not HGT
22195008	10.1371/journal.pone.0029138	Red and green algal origin of diatom membrane transporters: insights into environmental adaptation and cell evolution.		2012	8	27	PLoS One	PloS one	Adaptation, Physiological; Chlorophyta; Cluster Analysis; Diatoms; Environment; Evolution, Molecular; Gene Transfer, Horizontal; Genes; Membrane Transport Proteins; Phylogeny; Rhodophyta; Symbiosis	Chan	Cheong Xin	Department of Ecology, Evolution and Natural Resources and Institute of Marine and Coastal Sciences, Rutgers University, New Brunswick, New Jersey, United States of America	NA	not_in_Viridiplantae	Authors includ in their analysis also red algae
21980581	10.4161/cib.4.3.15700	Non-random sharing of Plantae genes.		2011	11	10	Commun Integr Biol	Communicative &amp; integrative biology	endosymbiosis; expressed sequence tag; horizontal gene transfer; phylogenomics; plantae monophyly; porphyridium; red algae; transcriptome	Chan	Cheong Xin	Department of Ecology, Evolution and Natural Resources	NA	abstract_not_about_HGT	Authors talk about EGT mainly and also do not provide identifiable query ids
21966566	10.4161/cib.4.4.15429	What are the origins and phylogeny of plant hemoglobins?		2011	11	10	Commun Integr Biol	Communicative &amp; integrative biology	algae; evolution; hemoglobins; horizontal gene transfer; phylogeny; plant	Vinogradov	Serge N	Department of Biochemistry and Molecular Biology	NA	candidates_not_identifiable	Is a very short article they talk about EGT first and they mention HGT, also id queries are not identifiable
21899749	10.1186/1756-0500-4-330	An extended phylogenetic analysis reveals ancient origin of "non-green" phosphoribulokinase genes from two lineages of "green" secondary photosynthetic eukaryotes: Euglenophyta and Chlorarachniophyta.		2011	11	10	BMC Res Notes	BMC research notes	NA	Yang	Yi	Department of Biological Sciences, Graduate School of Science, University of Tokyo, 7-3-1 Hongo, Bunkyo, Tokyo 113-0033, Japan. nozaki@biol.s.u-tokyo.ac	NA	not_in_Viridiplantae	In their analysis mentions the presence of a red algae
21873630	10.1093/molbev/msr208	Zisupton--a novel superfamily of DNA transposable elements recently active in fish.		2012	6	1	Mol Biol Evol	Molecular biology and evolution	Amino Acid Sequence; Animals; Cloning, Molecular; Cyprinodontiformes; Cysteine Endopeptidases; DNA Transposable Elements; Evolution, Molecular; Genetic Variation; Genome; Male; Molecular Sequence Data; Mutagenesis, Insertional; Phylogeny; Polymorphism, Genetic; SUMO-1 Protein; Sequence Alignment; Sequence Analysis, DNA; Testis; Transposases; Y Chromosome	B&#xf6;hne	Astrid	Institut de G&#xe9	NA	not_in_Viridiplantae	The article is about a gene in a fish
21447149	10.1186/1471-2148-11-80	Molecular evolution of urea amidolyase and urea carboxylase in fungi.		2011	6	1	BMC Evol Biol	BMC evolutionary biology	Bacteria; Carbon-Nitrogen Ligases; Evolution, Molecular; Fungi; Gene Transfer, Horizontal; Phylogeny; Protein Structure, Tertiary; Sequence Homology, Amino Acid	Strope	Pooja K	School of Biological Sciences, University of Nebraska, Lincoln, NE 68588, USA	NA	not_in_Viridiplantae	Not in viridiplantae is in Fungi
20852019	10.1105/tpc.110.076406	The Chlorella variabilis NC64A genome reveals adaptation to photosymbiosis, coevolution with viruses, and cryptic sex.		2011	2	7	Plant Cell	The Plant cell	Base Composition; Cell Wall; Chlorella; DNA, Plant; Evolution, Molecular; Expressed Sequence Tags; Flagella; Genome, Plant; Molecular Sequence Data; Multigene Family; Plant Growth Regulators; Repetitive Sequences, Nucleic Acid; Reproduction; Sequence Analysis, DNA; Symbiosis	Blanc	Guillaume	Centre National de la Recherche Scientifique, Laboratoire Information G&#xe9	guillaume.blanc@igs.cnrs	candidates_not_identifiable	SM with broken links and do not provide identifiable ids
20565933	10.1186/1471-2148-10-191	A phylogenetic mosaic plastid proteome and unusual plastid-targeting signals in the green-colored dinoflagellate Lepidodinium chlorophorum.		2010	9	23	BMC Evol Biol	BMC evolutionary biology	Amino Acid Sequence; Dinoflagellida; Evolution, Molecular; Gene Library; Gene Transfer, Horizontal; Molecular Sequence Data; Phylogeny; Plastids; Proteome; RNA, Protozoan; Sequence Alignment; Sequence Analysis, DNA; Symbiosis	Minge	Marianne A	Centre for Ecological and Evolutionary Synthesis (CEES), Department of Biology, University of Oslo, N-0316 Oslo, Norway	NA	abstract_not_about_HGT	The main topic of the article is endosimbiotic gene transfer
19674339	10.1111/j.1469-8137.2009.02975.x	An actinoporin plays a key role in water stress in the moss Physcomitrella patens.		2010	2	3	New Phytol	The New phytologist	Adaptation, Physiological; Animals; Biological Evolution; Bryopsida; Dehydration; Droughts; Gene Expression Regulation, Plant; Gene Transfer, Horizontal; Genes, Plant; Hemolysis; Membrane Proteins; Sea Anemones; Sequence Homology, Nucleic Acid; Up-Regulation	Hoang	Quoc Truong	School of Life Sciences and Biotechnology, Korea University, Seoul 136-701, Korea	NA	not_interdomain	Between green algaes
20333205	10.1093/gbe/evp036	Phylogenomics of sterol synthesis: insights into the origin, evolution, and diversity of a key eukaryotic feature.		2010	5	20	Genome Biol Evol	Genome biology and evolution	eukaryotes; evolution; phylogenomics; sterols	Desmond	Elie	Institut Pasteur, Unit&#xe9	NA	abstract_not_about_HGT	They mainly talk about gene loss
18493612	10.1371/journal.pone.0002205	Chlamydiae has contributed at least 55 genes to Plantae with predominantly plastid functions.		2008	8	19	PLoS One	PloS one	Chlamydia; Genes, Bacterial; Plants; Plastids	Moustafa	Ahmed	Interdisciplinary Program in Genetics, University of Iowa, Iowa City, Iowa, United States of America	NA	not_in_Viridiplantae	In this event is involved also red algae
18154671	10.1186/1471-2148-7-248	Mitochondrial DNA suggests at least 11 origins of parasitism in angiosperms and reveals genomic chimerism in parasitic plants.		2008	2	28	BMC Evol Biol	BMC evolutionary biology	Chimera; DNA, Mitochondrial; DNA, Plant; Evolution, Molecular; Gene Transfer, Horizontal; Genome, Plant; Magnoliopsida; Phylogeny; Symbiosis	Barkman	Todd J	Department of Biological Sciences, Western Michigan University, Kalamazoo, MI, 49008, USA. todd.barkman@wmich	todd.barkman@wmich.edu	not_interdomain	Between plants and parasitic plants
17688696	10.1186/1471-2148-7-135	Extensive variation in synonymous substitution rates in mitochondrial genes of seed plants.		2007	9	13	BMC Evol Biol	BMC evolutionary biology	Amino Acid Substitution; Cycadopsida; Evolution, Molecular; Genes, Mitochondrial; Magnoliopsida; Phylogeny; Sequence Homology, Amino Acid	Mower	Jeffrey P	Department of Biology, Indiana University, Bloomington, IN 47405, USA. mowerj@tcd.ie &lt	mowerj@tcd.ie	abstract_not_about_HGT	They talk about HGT as a probability they do not explicitly say is an HGT event
17443012	10.1093/molbev/msm075	Evolution of the glucose-6-phosphate isomerase: the plasticity of primary metabolism in photosynthetic eukaryotes.		2007	10	29	Mol Biol Evol	Molecular biology and evolution	Biological Evolution; Cyanophora; DNA, Algal; DNA, Plant; Eukaryotic Cells; Glucose-6-Phosphate Isomerase; Molecular Sequence Data; Photosynthesis; Phylogeny; Plastids; Rhodophyta; Symbiosis	Grauvogel	Carina	Institut f&#xfc	NA	not_in_Viridiplantae	The HGT event involve Red algae
15598737	10.1073/pnas.0408336102	Massive horizontal transfer of mitochondrial genes from diverse land plant donors to the basal angiosperm Amborella.		2005	2	4	Proc Natl Acad Sci U S A	Proceedings of the National Academy of Sciences of the United States of America	DNA, Mitochondrial; Environment; Gene Transfer, Horizontal; Genes, Plant; Genome, Plant; Magnoliopsida; Molecular Sequence Data; Phylogeny; Plants	Bergthorsson	Ulfar	Department of Biology, Indiana University, Bloomington, IN 47405-3700, USA	NA	not_interdomain	The donor is a plant into other plant form Amborella taxon
15159633	10.1023/B:PLAN.0000028766.61559.4c	A small family of LLS1-related non-heme oxygenases in plants with an origin amongst oxygenic photosynthesizers.		2004	9	30	Plant Mol Biol	Plant molecular biology	Amino Acid Motifs; Amino Acid Sequence; Apoptosis Regulatory Proteins; Arabidopsis; Arabidopsis Proteins; Bacteria; Conserved Sequence; Cyanobacteria; Evolution, Molecular; Genes, Plant; Iron-Binding Proteins; Molecular Sequence Data; Oxygen; Oxygenases; Photosynthesis; Phylogeny; Plants; Sequence Homology, Amino Acid	Gray	John	Department of Biological Sciences, University of Toledo, 2801 West Bancroft Street, Toledo, OH 43606, USA. jgray5@uoft02.utoledo	jgray5@uoft02.utoledo.edu	Extracted	The authors studied several genes but just the CMO gene is considered and HGT candidate
12612836	10.1007/s00239-002-2404-3	Probabilistic analysis indicates discordant gene trees in chloroplast evolution.		2003	10	8	J Mol Evol	Journal of molecular evolution	Chloroplasts; Data Interpretation, Statistical; Evolution, Molecular; Phylogeny; Plants; Sequence Analysis, Protein	Vogl	Claus	Department of Computer Science, University of California, Riverside, CA 92521, USA. vogl@i122server.vu-wien	vogl@i122server.vu	abstract_not_about_HGT	This articles is about a probabilistic method
12538901	10.1110/ps.0226503	Non-animal origin of animal thioredoxin reductases: implications for selenocysteine evolution and evolution of protein function through carboxy-terminal extensions.		2003	11	5	Protein Sci	Protein science : a publication of the Protein Society	Amino Acid Sequence; Animals; Eukaryotic Cells; Evolution, Molecular; Humans; Models, Molecular; Molecular Sequence Data; Phylogeny; Selenocysteine; Sequence Alignment; Sequence Homology, Amino Acid; Thioredoxin-Disulfide Reductase	Novoselov	Sergey V	Department of Biochemistry, University of Nebraska, Lincoln 68588-0664, USA	NA	abstract_not_about_HGT	INTERESTING-The authors state that they do not found evidence of HGT
11038227	10.1007/s003440000022	Plant Parasitic Nematodes: Habitats, Hormones, and Horizontally-Acquired Genes.		2020	9	30	J Plant Growth Regul	Journal of plant growth regulation	NA	Bird	DM	Plant Nematode Genetics Group, Department of Plant Pathology, North Carolina State University, Box 7616, Raleigh, NC 27695, USA	NA	candidates_not_identifiable	The article do not provide accesible and identifiable ids
35650553	10.1186/s12864-022-08621-6	Evolution and functional diversification of catalase genes in the green lineage.		2022	6	3	BMC Genomics	BMC genomics	Catalases; Functional diversification; Functionally conserved; Green plants; Phylogeny; Catalase; Chlorophyta; Embryophyta; Evolution, Molecular; Genes, Plant; Phylogeny; Plants	Pan	Luzhao	College of Horticulture, Nanjing Agricultural University, Nanjing, China	NA	Extracted	This candidates is about cat Gene into plants from bacteria
33065010	10.1016/j.cub.2020.09.056	Lateral Gene Transfer of Anion-Conducting Channelrhodopsins between Green Algae and Giant Viruses.		2021	8	30	Curr Biol	Current biology : CB	Mimiviridae; channelrhodopsins; giant viruses; green algae; lateral gene transfer; metagenomics; ocean; optogenetics; prasinophytes; Animals; Anions; Cell Line; Channelrhodopsins; Chlorophyta; Gene Transfer, Horizontal; Genes, Viral; Giant Viruses; Hybrid Cells; Light; Metagenomics; Mice; Optogenetics; Phylogeny; Rats	Rozenberg	Andrey	Faculty of Biology, Technion - Israel Institute of Technology, Haifa 32000, Israel	NA	not_in_Viridiplantae	From plants into big marine viruses
31580486	10.1111/nph.16237	Metabolic quirks and the colourful history of the Euglena gracilis secondary plastid.		2021	4	8	New Phytol	The New phytologist	Euglena gracilis; SUF pathway; lateral gene transfer; metabolic reconstruction; plastid; protein import; proteome; shopping bag hypothesis; Biological Evolution; Euglena gracilis; Gene Expression Regulation; Gene Transfer, Horizontal; Plastids; Proteins; Proteome	Nov&#xe1;k Vanclov&#xe1;	Anna M G	Faculty of Science, Charles University, BIOCEV, Vestec, 252 50, Czechia	NA	not_in_Viridiplantae	The paper is about evolution in Euglena
30083465	10.7717/peerj.5345	Patterns in evolutionary origins of heme, chlorophyll <i>a</i> and isopentenyl diphosphate biosynthetic pathways suggest non-photosynthetic periods prior to plastid replacements in dinoflagellates.		2022	3	18	PeerJ	PeerJ	Endosymbiosis; Endosymbiotic gene transfer; Green algae; Haptophytes; Lateral gene transfer; Organellogenesis; Plastid; Plastid replacement	Matsuo	Eriko	Graduate School of Biological and Environmental Sciences, University of Tsukuba, Tsukuba, Ibaraki, Japan	NA	not_in_Viridiplantae	The paper talks about HGT but in dinoflagellates
27678195	10.1038/srep32923	A unique RPW8-encoding class of genes that originated in early land plants and evolved through domain fission, fusion, and duplication.		2019	11	20	Sci Rep	Scientific reports	NA	Zhong	Yan	College of Horticulture, Nanjing Agricultural University, Nanjing, 210095, China	NA	abstract_not_about_HGT	The paper talk about RPW8 gene that went trhough duplications, fusions, de novo origin but no HGT
26319575	10.1093/gbe/evv173	Why It Is Time to Look Beyond Algal Genes in Photosynthetic Slugs.		2016	7	25	Genome Biol Evol	Genome biology and evolution	kleptoplasty; lateral gene transfer; photosynthesis; photosynthetic sea slugs; plastid biology; Animals; Evolution, Molecular; Gastropoda; Gene Transfer, Horizontal; Photosynthesis; Plastids	Rauch	Cessa	Molecular Evolution, Heinrich-Heine-University D&#xfc	NA	abstract_not_about_HGT	INTERESTING-very cool paper about disproving HGT from plant to marine slug
25994183	10.1186/s13062-015-0052-y	Ancient origin of the biosynthesis of lignin precursors.		2016	2	8	Biol Direct	Biology direct	Alcohols; Aldehyde Oxidoreductases; Arabidopsis; Biological Evolution; Chlamydomonas; Chlorella; Computational Biology; Dinoflagellida; Evolution, Molecular; Gene Transfer, Horizontal; Haptophyta; Lignin; Likelihood Functions; Photosynthesis; Phylogeny; Selaginellaceae	Labeeuw	Leen	Department of Biological Sciences, University of Alberta, Edmonton, AB, , T6G 2E9, , Canada. labeeuw@ualberta	labeeuw@ualberta.ca	not_in_Viridiplantae	This paper talk abouts a gene that is also related with red algae
25849216	10.1186/s12870-015-0456-y	The evolution of WRKY transcription factors.		2016	1	7	BMC Plant Biol	BMC plant biology	Amino Acid Sequence; Bryophyta; Chlorophyta; Consensus Sequence; Evolution, Molecular; Fungi; Genes, Plant; Magnoliopsida; Molecular Sequence Data; Multigene Family; Phylogeny; Protein Structure, Tertiary; Transcription Factors	Rinerson	Charles I	NA	NA	Extracted	They talk about multiple HGT events of WRKY gene at least 4 and those events involved several major clades. They report other MC but declare HGT in flowering plants
25566271	10.3389/fpls.2014.00678	Evidence for lateral gene transfer (LGT) in the evolution of eubacteria-derived small GTPases in plant organelles.		2015	1	8	Front Plant Sci	Frontiers in plant science	endosymbiotic gene transfer; evolution of organelle; genomic analysis; lateral gene transfer; small GTPase	Suwastika	I Nengah	Graduate School of Biostudies, Kyoto University Kyoto, Japan	NA	not_in_Viridiplantae	The authors report HGT events that are involved also with red algae
24597605	10.1111/tpj.12496	Pheromone signaling during sexual reproduction in algae.		2015	3	31	Plant J	The Plant journal : for cell and molecular biology	algae; brown algae; diatoms; green algae; pheromones; Chlorophyta; Pheromones; Reproduction; Stramenopiles	Frenkel	Johannes	Institute for Inorganic and Analytical Chemistry, Bioorganic Analytics, Friedrich Schiller University, Lessingstrasse 8, D-07743, Jena, Germany	NA	abstract_not_about_HGT	The authors talk in general about events that can shape evolution, like duplications, HGT and others but they explicitly does not talk about HGT events
24336424	10.1093/gbe/evt205	Is ftsH the key to plastid longevity in sacoglossan slugs?		2014	8	12	Genome Biol Evol	Genome biology and evolution	D1; ftsH; light stress; photosystem II; plastid genomes; sacoglossa; Acetabularia; Algal Proteins; Animals; Carboxypeptidases; Chloroplasts; Gastropoda; Genome, Plastid; Plant Proteins; Plastids; Proprotein Convertases	de Vries	Jan	Institute of Molecular Evolution, Heinrich-Heine-University D&#xfc	NA	not_in_Viridiplantae	The paper talk about genes of sea slugs maybe coming from plants
22496439	10.1093/molbev/mss114	A "neural" enzyme in nonbilaterian animals and algae: preneural origins for peptidylglycine &#x3b1;-amidating monooxygenase.		2013	2	6	Mol Biol Evol	Molecular biology and evolution	Alternative Splicing; Amidine-Lyases; Amino Acid Sequence; Animals; Anthozoa; Biocatalysis; Chlorophyta; Evolution, Molecular; Gene Expression Regulation, Enzymologic; Mixed Function Oxygenases; Molecular Sequence Data; Multienzyme Complexes; Neurons; Phylogeny; Protein Structure, Tertiary; Sequence Homology, Amino Acid; Time Factors	Attenborough	Rosalind M F	Evolution, Ecology and Genetics, Research School of Biology, Australian National University, Canberra, ACT 0200, Australia	NA	abstract_not_about_HGT	The authors handle two hipothesis in their paper gene loss or HGT
21818306	10.1371/journal.pone.0022279	The Vein Patterning 1 (VEP1) gene family laterally spread through an ecological network.		2011	12	6	PLoS One	PloS one	Amino Acid Sequence; Catalytic Domain; Ecosystem; Eukaryota; Gene Transfer, Horizontal; Likelihood Functions; Molecular Sequence Data; Multigene Family; Phylogeny; Prokaryotic Cells; Proteins; Sequence Homology, Nucleic Acid	Tarr&#xed;o	Rosa	Universidad de Santiago de Compostela, CIBERER, Genome Medicine Group, Santiago de Compostela, Spain	NA	Extracted	They state Vep1 is an HGT candidatefrom bacteria into some embryophytes even when they also found somw fungu
21501489	10.1186/1471-2148-11-105	Eukaryote-to-eukaryote gene transfer gives rise to genome mosaicism in euglenids.		2011	9	6	BMC Evol Biol	BMC evolutionary biology	Chlorophyta; Euglenida; Gene Transfer, Horizontal; Genome; Molecular Sequence Data; Mosaicism; Phylogeny; Plastids; Rhodophyta; Symbiosis	Maruyama	Shinichiro	Department of Biological Sciences, Graduate School of Science, University of Tokyo, Hongo, Bunkyo, Japan. maruyama@dal	maruyama@dal.ca	not_interdomain	The authors talk about HGTs inside Archaeplastide
19571239	10.1098/rstb.2009.0040	Getting a better picture of microbial evolution en route to a network of genomes.		2009	10	5	Philos Trans R Soc Lond B Biol Sci	Philosophical transactions of the Royal Society of London. Series B, Biological sciences	Archaea; Bacteria; Classification; Evolution, Molecular; Gene Transfer, Horizontal; Genome; Phylogeny	Dagan	Tal	Institute of Botany, University of D&#xfc	NA	not_in_Viridiplantae	The study is talking about prokaryotic evebts
17521426	10.1186/1471-2148-7-82	Complex distribution of EFL and EF-1alpha proteins in the green algal lineage.		2007	6	19	BMC Evol Biol	BMC evolutionary biology	Algal Proteins; Chlorophyta; Evolution, Molecular; GTP Phosphohydrolase-Linked Elongation Factors; Molecular Sequence Data; Peptide Elongation Factor 1; Phylogeny	Noble	Geoffrey P	Canadian Institute for Advanced Research, Department of Botany, University of British Columbia, Vancouver, BC, Canada. gnoble@interchange.ubc.ca &lt	gnoble@interchange.ubc.ca	not_in_Viridiplantae	They HGT event also is involving red algae
15492217	10.1073/pnas.0404505101	A class of eukaryotic GTPase with a punctate distribution suggesting multiple functional replacements of translation elongation factor 1alpha.		2004	12	9	Proc Natl Acad Sci U S A	Proceedings of the National Academy of Sciences of the United States of America	Eukaryotic Cells; GTP Phosphohydrolases; Peptide Elongation Factor 1; Phylogeny	Keeling	Patrick J	Canadian Institute for Advanced Research, Program in Evolutionary Biology, Department of Botany, University of British Columbia, 3529-6270 University Boulevard, Vancouver, BC, Canada V6T 1Z4	NA	abstract_not_about_HGT	The authors do not say clearly if is a HGT or ancient paralogy for them both are probable hypothesis
11526220	10.1073/pnas.191337098	Lateral transfer at the gene and subgenic levels in the evolution of eukaryotic enolase.		2001	11	1	Proc Natl Acad Sci U S A	Proceedings of the National Academy of Sciences of the United States of America	Amino Acid Sequence; Animals; Arabidopsis; Eukaryotic Cells; Evolution, Molecular; Gene Transfer, Horizontal; Humans; Molecular Sequence Data; Phosphopyruvate Hydratase; Phylogeny	Keeling	P J	Department of Biology, Indiana University, Bloomington, IN 47405, USA. pkeeling@interchange.ubc	pkeeling@interchange.ubc.ca	not_in_Viridiplantae	From algae into apicomplexa
26323756	10.1098/rstb.2014.0324	Recent events dominate interdomain lateral gene transfers between prokaryotes and eukaryotes and, with the exception of endosymbiotic gene transfers, few ancient transfer events persist		2015	9	9	Philos Trans R Soc Lond B Biol Sci	Philosophical Transactions of the Royal Society B: Biological Sciences	NA	Katz	Laura	NA	NA	Extracted	They studied a lot of HGT candidates from several kingdomes we extracted only candidates present in Plantae
35949392	10.1093/ve/veac068	Integrated viral elements suggest the dual lifestyle of <i>Tetraselmis</i> spp. Polinton-like viruses.		2022	8	13	Virus Evol	Virus evolution	Polinton-like viruses; Polintons; Tetraselmis spp; genome integration; microalgae; transposons	Chase	Emily E	Microbiologie Environnementale Biotechnologie, Institut M&#xe9	NA	candidates_not_identifiable	Homologue of the TVSG_00024 gene of Tetraselmis striata virus (TsV) function is unknown.
35560066	10.1111/nph.18220	Chromosome-level genome of Pedinomonas minor (Chlorophyta) unveils adaptations to abiotic stress in a rapidly fluctuating environment.		2022	7	15	New Phytol	The New phytologist	Pedinophyceae; core chlorophytes; evolution; gene family expansion; horizontal gene transfer; nucleocytoplasmic large DNA virus (NCLDV); stress responses; Chlorophyta; Chromosomes; DNA Transposable Elements; Phylogeny; Stress, Physiological	Xu	Yan	College of Life Sciences, University of Chinese Academy of Sciences, Beijing, 10049, China	NA	candidates_not_identifiable	In Pedinomonas minor three expanded gene families were acquired by HGT from bacteria (thermitase, aqualysin) or fungi (HSF)
27402429	10.1111/jpy.12444	Cloning, molecular characterization, and phylogeny of two evolutionary distinct glutamine synthetase isoforms in the green microalga Haematococcus pluvialis (Chlorophyceae).		2018	1	23	J Phycol	Journal of phycology	Archaeplastida; Astaxanthin; Charophyta; Lycopodiophyta; alga biotechnology; glutamine synthetase; green plant evolution; horizontal gene transfer; nitrogen uptake; transcript regulation; Algal Proteins; Amino Acid Sequence; Chlorophyta; Cloning, Molecular; Glutamate-Ammonia Ligase; Microalgae; Phylogeny; Sequence Alignment	Reinecke	Diana L	Food and Bioprocess Engineering Group, Wageningen University, P.O. Box&#xa0	NA	candidates_not_identifiable	Chloroplastic GS2p entered the Archaeplastida lineage via HGT at the divergence of Chlorophyta and Rhodophyta lineages
38693486	10.1186/s12864-024-10159-8	Dynamic evolution of the mTHF gene family associated with primary metabolism across life.		2024	5	2	BMC Genomics	BMC genomics	Archaea; Bacteria; Eukarya; Evolution; Folate cycle; Gene family; One-carbon metabolism; Evolution, Molecular; Phylogeny; Methylenetetrahydrofolate Dehydrogenase (NADP); Multigene Family; Archaea; Eukaryota; Metabolic Networks and Pathways; Gene Transfer, Horizontal	Rork	Adam M	Department of Entomology, The Pennsylvania State University, University Park, Pennsylvania, 16802, USA. rork@purdue	rork@purdue.edu	not_in_Viridiplantae	HGT between Archaea and Bacteria
37917352	10.1007/s00203-023-03694-7	Investigation of tRNA-based relatedness within the Planctomycetes-Verrucomicrobia-Chlamydiae (PVC) superphylum: a comparative analysis.		2023	11	6	Arch Microbiol	Archives of microbiology	Evolutionary analysis; Last universal common ancestor of life (LUCA); RNA biology; Ribozymes; Threonylcarbamoyl adenosine (t6A); tRNA; Escherichia coli; RNA, Transfer; Verrucomicrobia; Amino Acids; Planctomycetes; Evolution, Molecular	Rekadwad	Bhagwan Narayan	National Centre for Microbial Resource (NCMR), DBT-National Centre for Cell Science (DBT-NCCS), Saviribai Phule Pune University Campus, Ganeshkhind, Pune, 411007, Maharashtra, India. rekadwad@gmail	rekadwad@gmail.com	not_in_Viridiplantae	Possibility of HGT from Viridiplantae to PVC superphylum
36537743	10.1590/1678-4685-GMB-2021-0411	Molecular evolution and diversification of phytoene synthase (PSY) gene family.		2022	12	22	Genet Mol Biol	Genetics and molecular biology	NA	Lisboa	Marcia Pagno	Universidade Federal do Rio Grande do Sul (UFRGS), Departamento de Gen&#xe9	NA	not_in_Viridiplantae	Fungi and arthropod PSY sequences were grouped with prokaryote PSY, and ochrophyta PSY grouped with rodophyta PSY, suggesting the occurrence of horizontal gene transfer.
28949044	10.1111/tpj.13725	A functional zeaxanthin epoxidase from red algae shedding light on the evolution of light-harvesting carotenoids and the xanthophyll cycle in photosynthetic eukaryotes.		2018	6	5	Plant J	The Plant journal : for cell and molecular biology	Madagascaria erythrocladioides; Rhodophyta; antheraxanthin; carotenoid biosynthesis; chromalveolates; light-harvesting; photoprotection; zeaxanthin epoxidase; Biological Evolution; Genes, Plant; Metabolic Networks and Pathways; Oxidoreductases; Photosynthesis; Phylogeny; Rhodophyta; Xanthophylls	Dautermann	Oliver	Institut f&#xfc	NA	not_in_Viridiplantae	Chromalveolates acquired zeaxanthin epoxidase (ZEP) via endosymbiosis with red algae, not through HGT.
27282556	10.1007/s00239-016-9749-5	Wider than Thought Phylogenetic Occurrence of Apicortin, A Characteristic Protein of Apicomplexan Parasites.		2017	6	1	J Mol Evol	Journal of molecular evolution	Apicomplexa; Chromerida; DCX domain; Genetic contamination; Intrinsically disordered protein; p25alpha domain; Amino Acid Sequence; Animals; Apicomplexa; Databases, Nucleic Acid; Parasites; Phylogeny; Proteins; Sequence Alignment	Orosz	Ferenc	Research Centre for Natural Sciences, Institute of Enzymology, Hungarian Academy of Sciences, Magyar tud&#xf3	orosz.ferenc@ttk.mta.hu	candidates_not_identifiable	The algal Nitella mirabilis apicortin was identified using Transcriptome Shotgun Assembly (TSA). However, it may be subject to contamination.
23181628	10.1186/1471-2148-12-226	Horizontal gene transfer of a chloroplast DnaJ-Fer protein to Thaumarchaeota and the evolutionary history of the DnaK chaperone system in Archaea.		2013	6	3	BMC Evol Biol	BMC evolutionary biology	Archaea; Binding Sites; Chlorophyta; Chloroplast Proteins; Cyanobacteria; Databases, Nucleic Acid; Evolution, Molecular; Ferredoxins; Gene Transfer, Horizontal; Genome, Archaeal; Genomics; HSP40 Heat-Shock Proteins; HSP70 Heat-Shock Proteins; Molecular Chaperones; Phylogeny; Plants; Recombinant Fusion Proteins	Petitjean	C&#xe9;line	UPR CNRS 9043, Laboratoire de Chimie Bact&#xe9	NA	not_in_Viridiplantae	Proteins DnaK, DnaJ, GrpE and DnaJ-Fer have a chimerical origin in Thaumarchaeota, which acquired them by HGT from different donors, including bacterial and eukaryotic species
37786731	10.1093/hr/uhad102	Phenoloxidases: catechol oxidase - the temporary employer and laccase - the rising star of vascular plants.		2023	10	4	Hortic Res	Horticulture research	NA	Liao	Jugou	School of Ecology and Environmental Sciences, Yunnan University	NA	candidates_not_identifiable	This HGT might have happened in the common ancestor of Charales and embryophytes already living in a semi/terrestrial environment.
39071318	10.1101/2024.07.17.603841	Expansion of the MutS Gene Family in Plants.		2024	8	2	bioRxiv	bioRxiv : the preprint server for biology	MutS homolog; endosymbiosis; gene duplication; horizontal gene transfer; mismatch repair; phylogeny; protein structure; recombination; ribosome stalling	Sloan	Daniel B	Department of Biology, Colorado State University, Fort Collins, CO, USA	NA	candidates_not_identifiable	HGT event occurred prior to the most recent common ancestor (MRCA) of all Viridiplantae, with nucleocytoviruses being the most likely donor candidates
37692203	10.1016/j.synbio.2023.05.006	Origin and evolution of the main starch biosynthetic enzymes.		2023	9	13	Synth Syst Biotechnol	Synthetic and systems biotechnology	Evolution; Isoamylase-type debranching enzyme; Origin; Starch biosynthesis; Starch branching enzyme; Starch synthase	Chang	Hong	College of Biotechnology, Tianjin University of Science and Technology, Tianjin, 300457, China	NA	candidates_not_identifiable	Starch branching enzyme (SBE) originated from bacteria via HGT before last eukaryotic common ancestor (LECA), while starch synthase (SS) and isoamylase-type debranching enzyme (ISA) were acquired from Deltaproteobacteria and Chlamydiae during Archaeplastida emergence
36423222	10.1093/plphys/kiac526	Viridiplantae-specific GLXI and GLXII isoforms co-evolved and detoxify glucosone in planta.		2023	2	14	Plant Physiol	Plant physiology	Magnesium Oxide; Lactoylglutathione Lyase; Protein Isoforms; Arabidopsis	Balparda	Manuel	Molekulare Pflanzenphysiologie, Institut f&#xfc	NA	candidates_not_identifiable	Plants possess two GLX systems of different evolutionary origins: the first system is shared by all eukaryotes, while the second was acquired by the last common ancestor of Viridiplantae through HGT from proteobacteria
38781445	10.1093/g3journal/jkae104	Crossroads of assembling a moss genome: navigating contaminants and horizontal gene transfer in the moss Physcomitrellopsis africana.		2024	7	8	G3 (Bethesda)	G3 (Bethesda, Md.)	Physcomitrium; Funariaceae; HGT; bryophyta; contamination; reference genome; Gene Transfer, Horizontal; Bryopsida; Genome, Plant; Phylogeny; Genomics; Molecular Sequence Annotation	Vuruputoor	Vidya S	Department of Ecology and Evolutionary Biology, University of Connecticut, Storrs, CT 06269, USA	NA	not_in_Viridiplantae	HGT found in multiple kingdoms not just in Viridiplantae
38417454	10.1111/nph.19595	Multiple horizontal gene transfer events have shaped plant glycosyl hydrolase diversity and function.		2024	3	22	New Phytol	The New phytologist	glycosyl hydrolases; horizontal gene transfer; plant cell wall; plant evolution; plant pathogens; Humans; Hydrolases; Phylogeny; Gene Transfer, Horizontal; Evolution, Molecular; Plants	Kfoury	Beatriz	Graduate Program in Bioinformatics, Institute of Biological Sciences (ICB), Federal University of Minas Gerais (UFMG), Belo Horizonte, MG, 31270-901, Brazil	NA	candidates_not_identifiable	Significant HGT events specific to streptophytes that might be related to the early colonization of land
36354153	10.1111/jipb.13407	Horizontal gene transfer: Driving the evolution and adaptation of plants.		2023	3	14	J Integr Plant Biol	Journal of integrative plant biology	Phylogeny; Gene Transfer, Horizontal; Plants; Embryophyta; Viridiplantae	Wang	Hao	College of Life Sciences, Nanjing Normal University, Nanjing, 210023, China	NA	candidates_not_identifiable	Genes derived via HGT have contributed to the evolution and adaptation of green plants and have been involved in various metabolic and morphological innovations
36085101	10.1016/j.tplants.2022.08.020	Horizontal gene transfer and the evolution of land plants.		2022	11	14	Trends Plant Sci	Trends in plant science	charophytes; episodes 1 and 2; horizontal gene transfer; streptophytes; vertical gene transfer; Gene Transfer, Horizontal; Evolution, Molecular; Embryophyta; Phylogeny	Prasad	Ashish	National Institute of Plant Genome Research, Aruna Asaf Ali Marg, New Delhi 110067, India	NA	candidates_not_identifiable	HGT has played a crucial role in shaping the evolution of land plants (Comment)
35235827	10.1016/j.molp.2022.02.001	Major episodes of horizontal gene transfer drove the evolution of land plants.		2022	5	5	Mol Plant	Molecular plant	adaptation; cumulative effect; growth and development; plant evolution; streptophytes; stress response; Animals; Embryophyta; Gene Transfer, Horizontal; Seeds	Ma	Jianchao	State Key Laboratory of Crop Stress Adaptation and Improvement, School of Life Sciences, Henan University, Kaifeng 475004, China	NA	Extracted	More than 500 candidates
18024004	10.1016/j.gene.2007.10.019	Evolution of the cutinase gene family: evidence for lateral gene transfer of a candidate Phytophthora virulence factor.		2008	5	7	Gene	Gene	Algal Proteins; Carboxylic Ester Hydrolases; DNA, Algal; Evolution, Molecular; Gene Transfer, Horizontal; Multigene Family; Phylogeny; Phytophthora; Virulence Factors	Belbahri	Lassaad	Laboratory of Applied Genetics, University of Applied Sciences of Western Switzerland, Jussy, Switzerland. lassaad.belbahri@hesge	lassaad.belbahri@hesge.ch	not_in_Viridiplantae	HGT from bacteria to Phytophthora
33031891	10.1016/j.gene.2020.145203	Tracking the evolutionary innovations of plant terrestrialization.		2021	1	21	Gene	Gene	Early land plants; Genome; Horizontal gene transfer; Plant evolution; Plant terrestrialization; Biological Evolution; Bryophyta; Gene Transfer, Horizontal; Genome, Plant; Plant Physiological Phenomena; Plants	Gao	Jian-Guo	Department of Ecology, College of Urban and Environmental Sciences, and Key Laboratory for Earth Surface Processes of the Ministry of Education, Peking University, No.5 Yiheyuan Road Haidian District, Beijing 100871, PR China. Electronic address: gaojg@pku.edu	gaojg@pku.edu.cn	candidates_not_identifiable	Review about HGT on early diverging plants
32854417	10.3390/plants9091092	The Phylogeny of Class B Flavoprotein Monooxygenases and the Origin of the YUCCA Protein Family.		2024	8	2	Plants (Basel)	Plants (Basel, Switzerland)	YUCCA; auxin biosynthesis; charophytes; flavin-dependent monooxygenase; horizontal gene transfer; phylogeny	Turnaev	Igor I	Institute of Cytology and Genetics, SB RAS, 630090 Novosibirsk, Russia	NA	candidates_not_identifiable	Emergence of YUCCA flavin-dependent monooxygenase via HGT from bacteria to MRCA of land plants
31730154	10.1093/gbe/evz248	Alien Domains Shaped the Modular Structure of Plant NLR Proteins.		2020	4	21	Genome Biol Evol	Genome biology and evolution	R gene; NLR gene family; Viridiplantae; horizontal gene transfer; phylogenetic analysis; supra domain; Chlorophyta; Disease Resistance; Evolution, Molecular; Gene Transfer, Horizontal; Genome, Plant; Genomics; NLR Proteins; Nucleotide Motifs; Operon; Phylogeny; Plant Immunity; Plant Proteins; Plants; Protein Domains	Andolfo	Giuseppe	Department of Agricultural Sciences, University of Naples "Federico II", Portici (Naples), Italy	NA	candidates_not_identifiable	HGT of LRR domains from Kinetoplastida protists to unicellular green algae
28839126	10.1038/s41598-017-05066-w	Ancestor of land plants acquired the DNA-3-methyladenine glycosylase (MAG) gene from bacteria through horizontal gene transfer.		2019	4	9	Sci Rep	Scientific reports	Bacteria; DNA Glycosylases; Evolution, Molecular; Gene Transfer, Horizontal; Sequence Homology; Streptophyta	Fang	Huimin	Jiangsu Key Laboratory of Crop Genetics and Physiology/Co-Innovation Center for Modern Production Technology of Grain Crops, Key Laboratory of Plant Functional Genomics of the Ministry of Education, Yangzhou University, Yangzhou, 225009, China	NA	candidates_not_identifiable	Ancient HGT of DNA-3-methyladenine glycosylase to the ancestor of land plants
27812423	10.7717/peerj.2627	Proliferation of group II introns in the chloroplast genome of the green alga <i>Oedocladium carolinianum</i> (Chlorophyceae).		2020	10	1	PeerJ	PeerJ	Chlorophyta; Group II introns; Horizontal gene transfer; Plastid genome evolution; Retrohoming	Brouard	Jean-Simon	D&#xe9	NA	candidates_not_identifiable	More chloroplast genomes need to be sequenced for the Oedogoniales
18627593	10.1186/1471-2148-8-203	Chlamydial genes shed light on the evolution of photoautotrophic eukaryotes.		2008	10	2	BMC Evol Biol	BMC evolutionary biology	Autotrophic Processes; Bacterial Proteins; Chlamydiaceae; Diatoms; Eukaryota; Eukaryotic Cells; Evolution, Molecular; Gene Transfer, Horizontal; Genes, Bacterial; Photosynthesis; Phylogeny; Plants; Plastids; Symbiosis	Becker	Burkhard	Botanisches Institut, Universit&#xe4	NA	candidates_not_identifiable	Chlamydial proteins detected in photosynthetic eukaryotes entered the Plantae by HGT from chlamydiae before the divergence of the Glaucoplantae, Rhodoplantae and Viridiplantae
31956023	10.1016/j.cub.2019.11.090	The Origin of Land Plants Is Rooted in Two Bursts of Genomic Novelty.		2020	12	22	Curr Biol	Current biology : CB	embryophyte; evolution; gene gains; genomics; horizontal gene transfer; multicellularity; novel genes; phytohormone; plant; terrestrialization; Biological Evolution; Embryophyta; Evolution, Molecular; Genome, Plant; Phylogeny	Bowles	Alexander M C	School of Life Sciences, University of Essex, Wivenhoe Park, Colchester CO4 3SQ, UK	NA	candidates_not_identifiable	Two nodes related to the origin of land plants: the first in the origin of streptophytes during the Ediacaran and another in the ancestor of land plants in the Ordovician.
22925495	10.1186/gb-2012-13-8-r74	Gene functionalities and genome structure in Bathycoccus prasinos reflect cellular specializations at the base of the green lineage.		2015	7	10	Genome Biol	Genome biology	Base Composition; Chlorophyta; Chromosomes, Plant; Evolution, Molecular; Gene Order; Gene Transfer, Horizontal; Genome, Plant; Genomics; Introns; N-Acetylneuraminic Acid; Phylogeny; Sequence Analysis, DNA	Moreau	Herv&#xe9;	NA	NA	not_interdomain	Bathycoccus prasinos (green alga) genes share similarities with other Viridiplantae genes
17513882	10.1093/molbev/msm098	Diversification of NRT2 and the origin of its fungal homolog.		2007	10	29	Mol Biol Evol	Molecular biology and evolution	Anion Transport Proteins; Eukaryota; Eukaryotic Cells; Evolution, Molecular; Fungi; Gene Expression Regulation, Plant; Nitrate Transporters; Nitrates; Phylogeny; Sequence Alignment	Slot	Jason C	Department of Biology, Clark University, MA, USA. jslot@clarku	jslot@clarku.edu	not_in_Viridiplantae	About HGT in the evolution of fungi
31930503	10.1111/nph.16428	Global cellulose biomass, horizontal gene transfers and domain fusions drive microbial expansin evolution.		2021	5	14	New Phytol	The New phytologist	carbohydrate binding module; cell wall; cellulose; domain fusion; expansin; glycoside hydrolase; horizontal gene transfer; plant-microbe interactions; Biomass; Cell Wall; Cellulose; Gene Transfer, Horizontal; Phylogeny; Plant Proteins	Chase	William R	Department of Biology, Pennsylvania State University, University Park, PA, 16801, USA	NA	candidates_not_identifiable	Strength the hypothesis that land plants were not the expansin gene donors to bacteria and fungi
30685797	10.1007/s00427-019-00626-8	Independent evolution of complex development in animals and plants: deep homology and lateral gene transfer.		2019	5	7	Dev Genes Evol	Development genes and evolution	Convergent evolution; Deep homology; Development; Lateral gene transfer; Multicellularity; SAND domain; Volvocine algae; Animals; Conserved Sequence; Evolution, Molecular; Gene Transfer, Horizontal; Plant Proteins; Plants; Protein Domains; Sequence Homology; Transcription Factors	Nedelcu	Aurora M	Department of Biology, University of New Brunswick, Fredericton, New Brunswick, E3B 5A3, Canada. anedelcu@unb	anedelcu@unb.ca	not_in_Viridiplantae	HGT event from a green alga to an early metazoan
28049420	10.1186/s12862-016-0850-6	Horizontal gene transfer drives the evolution of Rh50 permeases in prokaryotes.		2017	8	9	BMC Evol Biol	BMC evolutionary biology	Ammonia-oxidizing bacteria; Anammox; HGT; Methanogens; Oxygen minimum zones&#xa0;OMZ; RH50 ammonia permeases; Archaea; Bacteria; Eukaryota; Evolution, Molecular; Fungi; Gene Transfer, Horizontal; Membrane Transport Proteins; Phylogeny; Prokaryotic Cells	Matassi	Giorgio	Dipartimento di Scienze Agro-alimentari, Ambientali e Animali (DI4A), Universit&#xe0	giorgio.matassi@uniud.it	not_in_Viridiplantae	HGT events between archaeal methanogens, anaerobic and aerobic ammonia-oxidizing bacteria
25964335	10.1073/pnas.1501540112	Mosaic genome of endobacteria in arbuscular mycorrhizal fungi: Transkingdom gene transfer in an ancient mycoplasma-fungus association.		2015	11	10	Proc Natl Acad Sci U S A	Proceedings of the National Academy of Sciences of the United States of America	Mycoplasma; arbuscular mycorrhizal fungi; endobacteria; horizontal gene transfer; intracellular symbiont; Bacteria; Gene Transfer Techniques; Genome, Bacterial; Molecular Sequence Data; Mosaicism; Mycorrhizae	Torres-Cort&#xe9;s	Gloria	Department of Biology, Ludwig-Maximilians-University Munich, 82152 Martinsried, Germany	gloria.torres@bio.lmu.de	not_in_Viridiplantae	Transkingdom gene transfer between Mollicutes-related endobacteria and their arbuscular mycorrhizal fungi host
25887237	10.1186/s12862-015-0286-4	Extensive horizontal gene transfer, duplication, and loss of chlorophyll synthesis genes in the algae.		2015	7	20	BMC Evol Biol	BMC evolutionary biology	Amino Acid Sequence; Cell Nucleus; Chlorophyll; Chlorophyll A; Chloroplasts; Cyanobacteria; Dinoflagellida; Eukaryota; Gene Transfer, Horizontal; Molecular Sequence Data; Oxidoreductases Acting on CH-CH Group Donors; Phylogeny; Sequence Alignment; Stramenopiles; Symbiosis	Hunsperger	Heather M	Department of Biology, University of Washington, Seattle, WA, USA. hheather@uw	NA	not_in_Viridiplantae	por gene duplicates of stramenopiles and haptophytes appear to arise from a HGT from a prasinophytic (chlorophytic) alga
33608721	10.1093/aob/mcab021	Evidence of horizontal gene transfer between land plant plastids has surprising conservation implications.		2021	8	13	Ann Bot	Annals of botany	Bryum pseudotriquetrum; Scorpidium cossonii; Biodiversity conservation; disturbed habitat; filamentous protonema; horizontal gene transfer; moss; plastid fragments; unique life history; Embryophyta; Evolution, Molecular; Gene Transfer, Horizontal; Genome, Plastid; Phylogeny; Plastids	Heden&#xe4;s	Lars	Department of Botany, Swedish Museum of Natural History, Box 50007, SE-104 05 Stockholm, Sweden	NA	not_interdomain	Provides the first conclusive evidence of horizontal gene transfer between plastids of different land plant species, specifically mosses.
33242576	10.1016/j.biotechadv.2020.107671	Adaptive innovation of green plants by horizontal gene transfer.		2021	4	26	Biotechnol Adv	Biotechnology advances	Plant evolution; adaptation; crop breeding and improvement; exaptation; plant-to-plant HGT; Eukaryota; Evolution, Molecular; Gene Transfer, Horizontal; Phylogeny; Plant Breeding; Plants; Viridiplantae	Chen	Rujia	Jiangsu Key Laboratory of Crop Genetics and Physiology, Key Laboratory of Plant Functional Genomics of the Ministry of Education, Jiangsu Key Laboratory of Crop Genomics and Molecular Breeding, Agricultural College of Yangzhou University, Yangzhou 225009, China	NA	not_interdomain	Explores the role of horizontal gene transfer (HGT) in the evolution and adaptation of plant to plant interactions.
24108212	10.1104/pp.113.224378	Evolution of bacterial-like phosphoprotein phosphatases in photosynthetic eukaryotes features ancestral mitochondrial or archaeal origin and possible lateral gene transfer.		2014	8	18	Plant Physiol	Plant physiology	Amino Acid Motifs; Amino Acid Sequence; Archaea; Bacteria; Eukaryota; Evolution, Molecular; Gene Transfer, Horizontal; Mitochondria; Molecular Sequence Data; Phosphoprotein Phosphatases; Photosynthesis; Phylogeny; Protein Transport; Subcellular Fractions	Uhrig	R Glen	University of Calgary, Department of Biological Sciences, Calgary, Alberta, Canada T2N 1N4	NA	candidates_not_identifiable	Investigates the evolutionary origins and distribution of bacterial-like phosphoprotein phosphatases in eukaryotes.
23554920	10.1371/journal.pone.0058747	Complete chloroplast genome sequence of holoparasite Cistanche deserticola (Orobanchaceae) reveals gene loss and horizontal gene transfer from its host Haloxylon ammodendron (Chenopodiaceae).		2013	10	17	PLoS One	PloS one	Amino Acid Sequence; Base Sequence; Chenopodiaceae; Cistanche; Gene Deletion; Gene Order; Gene Transfer, Horizontal; Genes, Plant; Genome, Chloroplast; Genomics; Molecular Sequence Data; Phylogeny; Physical Chromosome Mapping; Plastids; Sequence Alignment	Li	Xi	Ministry of Education Key Laboratory for Biodiversity Science and Ecological Engineering, School of Life Sciences, Fudan University, Shanghai, China	NA	not_interdomain	The study discovered that C. deserticola contains a copy of the rpoC2 gene from its host plant Haloxylon ammodendron, acquired via HGT.
23470724	10.4161/psb.24130	Horizontal gene transfer in the innovation and adaptation of land plants.		2014	6	17	Plant Signal Behav	Plant signaling &amp; behavior	adaptation; gene acquisition; land plants; plant evolution; Adaptation, Physiological; Bryopsida; Embryophyta; Gene Transfer, Horizontal; Genes, Plant	Yue	Jipei	Department of Biology	NA	dup_candidates	This paper shows the same examples found before in the article: Widespread impact of horizontal gene transfer on plant colonization of land.
23452519	10.1186/1471-2229-13-34	Evolution of land plant genes encoding L-Ala-D/L-Glu epimerases (AEEs) via horizontal gene transfer and positive selection.		2013	6	21	BMC Plant Biol	BMC plant biology	Bryophyta; Evolution, Molecular; Exons; Gene Transfer, Horizontal; Introns; Magnoliopsida; Phylogeny; Racemases and Epimerases	Yang	Zefeng	Jiangsu Provincial Key Laboratory of Crop Genetics and Physiology, College of Agriculture, Yangzhou University, Yangzhou, 225009, China	NA	candidates_not_identifiable	This study explores the evolution of land plant genes encoding L-Ala-D/L-Glu epimerases, focusing on their potential acquisition through HGT and positive selection.
23093189	10.1038/ncomms2148	Widespread impact of horizontal gene transfer on plant colonization of land.		2013	6	11	Nat Commun	Nature communications	Biological Evolution; Bryopsida; Gene Transfer, Horizontal; Genes, Plant; Multigene Family; Phylogeny; Plant Development; Plant Physiological Phenomena; Plants; Sequence Alignment	Yue	Jipei	Key Laboratory of Biodiversity and Biogeography, Kunming Institute of Botany, Chinese Academy of Sciences, Kunming 650201, China	NA	candidates_not_identifiable	They only present the proteins from bacteria they do not show proteins from Viridiplantae
22337920	10.1104/pp.112.193896	Analysis of Porphyra membrane transporters demonstrates gene transfer among photosynthetic eukaryotes and numerous sodium-coupled transport systems.		2012	8	2	Plant Physiol	Plant physiology	Aquaporins; Biological Transport; Calcium Signaling; Eukaryota; Evolution, Molecular; Expressed Sequence Tags; Fresh Water; Gene Transfer, Horizontal; Genes; Ion Transport; Lipid Metabolism; Membrane Transport Proteins; Molecular Sequence Data; Nitrates; Photosynthesis; Phylogeny; Porphyra; Quaternary Ammonium Compounds; Seawater; Sodium; Transcriptome	Chan	Cheong Xin	Department of Ecology, Evolution and Natural Resources, and Institute of Marine and Coastal Sciences, Rutgers University, New Brunswick, New Jersey 08901, USA	NA	not_interdomain	Gene transfer among photosynthetic eukaryotes and numerous sodium-coupled transport systems.
20888816	10.1016/j.febslet.2010.09.041	DYW-type PPR proteins in a heterolobosean protist: plant RNA editing factors involved in an ancient horizontal gene transfer?		2010	11	16	FEBS Lett	FEBS letters	Amino Acid Motifs; Amino Acid Sequence; Gene Transfer, Horizontal; Molecular Sequence Data; Naegleria; Organelles; Phylogeny; Protozoan Proteins; RNA Editing; RNA, Plant; Repetitive Sequences, Amino Acid	Knoop	Volker	IZMB-Institut f&#xfc	NA	not_in_Viridiplantae	Discusses about genes transferred from an ancestral land plant to the protist via HGT.
20579371	10.1186/1471-2148-10-198	Molecular evolution of glutamine synthetase II: Phylogenetic evidence of a non-endosymbiotic gene transfer event early in plant evolution.		2010	9	23	BMC Evol Biol	BMC evolutionary biology	Bayes Theorem; Chlorophyta; DNA, Algal; Evolution, Molecular; Gammaproteobacteria; Gene Transfer, Horizontal; Glutamate-Ammonia Ligase; Likelihood Functions; Multigene Family; Phylogeny; Sequence Analysis, DNA; Symbiosis	Ghoshroy	Sohini	Clark University, Biology Department, Worcester, MA 01610, USA. sghoshroy@clarku	sghoshroy@clarku.edu	abstract_not_about_HGT	The article refers to HGT between plants and eubacteria but says they are not sure which is the donor and which is the acceptor, they don't even know if it is really HGT.
19220881	10.1186/1745-6150-4-7	A horizontal gene transfer at the origin of phenylpropanoid metabolism: a key adaptation of plants to land.		2009	7	15	Biol Direct	Biology direct	Adaptation, Biological; Animals; Biological Evolution; Gene Transfer, Horizontal; Molecular Structure; Phylogeny; Plants; Soil	Emiliani	Giovanni	Department of Environmental and Forestry Sciences and Technologies, University of Florence, via S. Bonaventura, 13, 50145, Florence, Italy. giovanni.emiliani@unifi	giovanni.emiliani@unifi.it	candidates_not_identifiable	Discusses HGT from bacteria to plant and fungi ancestors, but does not specify candidates.
15170257	10.1007/s00239-003-2576-5	Presence of a bacterial-like citrate synthase gene in Tetrahymena thermophila: recent lateral gene transfers (LGT) or multiple gene losses subsequent to a single ancient LGT?		2004	12	8	J Mol Evol	Journal of molecular evolution	Amino Acid Motifs; Amino Acid Sequence; Animals; Blotting, Southern; Citrate (si)-Synthase; DNA; Evolution, Molecular; Gene Transfer, Horizontal; Genes, Bacterial; Molecular Sequence Data; Peroxisomal Targeting Signal 2 Receptor; Peroxisome-Targeting Signal 1 Receptor; Phylogeny; Receptors, Cytoplasmic and Nuclear; Tetrahymena thermophila	Mukai	Atsushi	Department of Biology, Faculty of Science, Kanazawa University, Kanazawa 920-1192, Japan, azmukai@sgkit.ge.kanazawa-u	azmukai@sgkit.ge.kanaza	not_in_Viridiplantae	HGT from bacteria to protist
38290195	10.1016/j.cbpa.2024.102427	Metabolomics-guided utilization of beneficial microbes for climate-resilient crops.		2024	3	19	Curr Opin Chem Biol	Current opinion in chemical biology	Agriculture; Beneficial microbes; Climate change; Crop resilience; Metabolomics; Resilience, Psychological; Crops, Agricultural; Bacteria; Metabolomics; Microbiota	Olanrewaju	Oluwaseyi Samuel	Unit for Environmental Sciences and Management, Potchefstroom Campus, North-West University, Private Bag X6001, Potchefstroom 2520, South Africa	NA	abstract_not_HGT	A review that explores the mechanisms behind plant–microbe interactions.
38287975	10.3389/fcimb.2023.1275405	Longitudinal dynamics of gut bacteriome and mycobiome interactions pre- and post-visceral surgery in Crohn's disease.		2024	1	31	Front Cell Infect Microbiol	Frontiers in cellular and infection microbiology	Crohn&#x2019;s disease; bacteriome; bacteriome-mycobiome interaction; cluster analysis; microbiota; mycobiome; next-generation sequencing; visceral surgery; Humans; Mycobiome; Crohn Disease; RNA, Ribosomal, 16S; Prospective Studies; Bacteria; Digestive System Surgical Procedures; Fungi	Wetzel	Simon	Institute of Medical Microbiology and Hygiene, Medical Center-University of Freiburg, Faculty of Medicine, University of Freiburg, Freiburg, Germany	NA	abstract_not_HGT	Postoperative changes in bacterial and fungal gut communities of Crohn's disease patients
38265720	10.1007/978-1-0716-3617-6_15	Isolation of Rhizobial Extracellular Membrane Vesicles from Bacteroids.		2024	1	25	Methods Mol Biol	Methods in molecular biology (Clifton, N.J.)	Bacteroids; Extracellular membrane vesicles; Legume; Symbiosis; Symbiosome; rhizobium; Rhizobium; Membranes; Extracellular Vesicles; Fabaceae; Symbiosis; Vegetables	Ayala-Garc&#xed;a	Paula	Department of Microbiology, University of Seville, Seville, Spain	NA	abstract_not_HGT	A protocol to isolate extracellular-membrane vesicles from bacteroids
38260674	10.1101/2024.01.03.573969	Interspecies surfactants serve as public goods enabling surface motility in <i>Pseudomonas aeruginosa</i>.		2024	5	6	bioRxiv	bioRxiv : the preprint server for biology	Pseudomonas aeruginosa; Staphylococcus aureus; motility; phenol-soluble modulins; polymicrobial interactions; surfactants	Warrell	Delayna L	Laboratory of Molecular Biology, Center for Cancer Research, National Cancer Institute, National Institutes of Health, Bethesda, MD, USA	NA	abstract_not_HGT	P. aeruginosa can co-opt secreted surfactants from other species for flagellar-based surface motility.
38240185	10.1002/jev2.12406	Differential temporal release and lipoprotein loading in B. thetaiotaomicron bacterial extracellular vesicles.		2024	1	22	J Extracell Vesicles	Journal of extracellular vesicles	BEV; Bacteroides; OMV; bacterial extracellular vesicles; outer membrane vesicles; proteomics; Extracellular Vesicles; Bacteroides thetaiotaomicron; Lipoproteins	Juodeikis	Rokas	Food, Microbiome, and Health Research Programme, Quadram Institute Bioscience, Norwich, UK	NA	abstract_not_HGT	Factors that regulate the release and heterogeneity of bacterial extracellular vesicles in Bacteroides thetaiotaomicron
38183985	10.1016/j.cub.2023.12.035	Perception of butenolides by Bacillus subtilis via the &#x3b1;/&#x3b2; hydrolase RsbQ.		2024	2	8	Curr Biol	Current biology : CB	DSF; GR24; IP-MS; biofilm; karrikin; plant-bacteria interaction; strigolactone; Hydrolases; Bacillus subtilis; 4-Butyrolactone; Lactones; Perception; Arabidopsis Proteins; Plant Growth Regulators	Melville	Kim T	School of Molecular Sciences, The University of Western Australia, Perth WA 6009, Australia	NA	abstract_not_HGT	Butenolides may serve as inter-kingdom signaling compounds between plants and bacteria
38179068	10.1016/j.mex.2023.102523	Rearing zombie flies: Laboratory culturing of the behaviourally manipulating fungal pathogen <i>Entomophthora muscae</i>.		2024	1	6	MethodsX	MethodsX	Behavioural manipulation model; Diptera; Host-parasite interaction; In vitro; In vivo; Insect pathogenic fungus; Isolation and culturing of Entomophthora muscae	Edwards	Sam	Department of Plant and Environmental Sciences, University of Copenhagen, Thorvaldsensvej 40, Frederiksberg C. 1871, Denmark	NA	abstract_not_HGT	Methods for the isolation and laboratory culturing of Entomophthora muscae (fungus)
38156955	10.1021/acs.jafc.3c04712	Interkingdom Hormonal Regulations between Plants and Animals Provide New Insight into Food Safety.		2024	1	11	J Agric Food Chem	Journal of agricultural and food chemistry	animal hormone; food safety; human health; interkingdom regulation; phytohormone; Animals; Humans; Plant Growth Regulators; Plants; Plant Development; Hormones; Food Safety	Cheng	Hang-Yuan	State Key Laboratory of Plant Environmental Resilience, Engineering Research Center of Plant Growth Regulator, Ministry of Education &amp	NA	abstract_not_HGT	Interkingdom regulations of exogenous animal hormones in plants and phytohormones in animals
38147649	10.1073/pnas.2308706120	Social anxiety disorder-associated gut microbiota increases social fear.		2023	12	28	Proc Natl Acad Sci U S A	Proceedings of the National Academy of Sciences of the United States of America	faecal transplant; microbiome; microbiota-gut-brain axis; social phobia; Humans; Animals; Mice; Phobia, Social; Gastrointestinal Microbiome; Oxytocin; RNA, Ribosomal, 16S; Fear; Anxiety	Ritz	Nathaniel L	Alimentary Pharmabiotic Centre Microbiome Ireland, University College Cork, Cork T12YT20, Ireland	NA	abstract_not_HGT	Interkingdom basis for social fear responses and proposes the microbiome as a potential therapeutic target for SAD
38146853	10.1021/acsinfecdis.3c00369	Cholic Acid-Derived Gemini Amphiphile Can Eradicate Interkingdom Polymicrobial Biofilms and Wound Infections.		2024	1	15	ACS Infect Dis	ACS infectious diseases	antimicrobial resistance; bile acids; cationic amphiphiles; gemini lipids; polymicrobial biofilms; Humans; Cholic Acid; Anti-Infective Agents; Bile Acids and Salts; Biofilms; Wound Infection; Gram-Positive Bacteria; Cyclopropanes	Arora	Amit	Department of Chemistry, Guru Jambheshwar University of Science &amp	NA	abstract_not_HGT	Potential of a cholic acid-derived gemini amphiphile as an antimicrobial agent
38117066	10.1128/mra.00813-23	Draft genome sequences of eight bacterial isolates from <i>Pisum sativum</i> leaf surfaces.		2024	1	19	Microbiol Resour Announc	Microbiology resource announcements	epiphytic; host-microbe; legumes; phyllosphere; plant-microbe interactions; synthetic community	Smee	Melanie R	Department of Microbiology, Cornell University , Ithaca, New York, USA	NA	abstract_not_HGT	Draft genomes of bacteria from leaf surfaces in the Pisum sativum
38064548	10.1128/msystems.00803-23	Mass spectrometry imaging of natural carbonyl products directly from agar-based microbial interactions using 4-APEBA derivatization.		2024	1	24	mSystems	mSystems	Bacillus subtilis; Fusarium; MALDI; aldehydes; carboxylic acids; ketones; metabolomics; Agar; Spectrometry, Mass, Matrix-Assisted Laser Desorption-Ionization; Aldehydes; Carboxylic Acids; Ketones; Microbial Interactions	Veli&#x10d;kovi&#x107;	Du&#x161;an	Environmental Molecular Sciences Laboratory, Pacific Northwest National Laboratory, Richland, Washington, USA	NA	abstract_not_HGT	Mass spectrometry imaging of natural carbonyl products
38037712	10.1111/mec.17228	Pathogen invasion increases the abundance of predatory protists and their prey associations in the plant microbiome.		2024	1	25	Mol Ecol	Molecular ecology	Fusarium wilt disease; metagenomic; plant microbiome; prey defence; protists; Plants; Microbiota; Mycobiome; Bacteria; Soil; Soil Microbiology; Ciliophora	Gao	Min	State Key Laboratory of Mycology, Institute of Microbiology, Chinese Academy of Sciences, Beijing, China	NA	abstract_not_HGT	The protistan communities along the soil-plant continuum of chilli peppers
38030603	10.1038/s41467-023-43451-4	Resurrecting ancestral antibiotics: unveiling the origins of modern lipid II targeting glycopeptides.		2023	12	1	Nat Commun	Nature communications	Anti-Bacterial Agents; Glycopeptides; Teicoplanin; Vancomycin; Peptides	Hansen	Mathias H	Department of Biochemistry and Molecular Biology, The Monash Biomedicine Discovery Institute, Monash University, Clayton, VIC, 3800, Australia	NA	abstract_not_HGT	Origin of Lipid II targeting glycopeptide antibiotics
38029089	10.3389/fmicb.2023.1244293	Gut commensals and their metabolites in health and disease.		2023	12	1	Front Microbiol	Frontiers in microbiology	SCFA; commensals; gut dysbiosis; gut metabolites; gut microbiome assessment	Krishnamurthy	Hari Krishnan	Vibrant Sciences LLC., San Carlos, CA, United States	NA	abstract_not_HGT	Role of the gut microbiome and its metabolites in health and disease
37958845	10.3390/ijms242115863	Neuromodulators as Interdomain Signaling Molecules Capable of Occupying Effector Binding Sites in Bacterial Transcription Factors.		2023	11	15	Int J Mol Sci	International journal of molecular sciences	flexible molecular docking; hormones; microbiomes; neuromodulators; neurotransmitters; transcription factor&#x2013;effector interaction; Transcription Factors; Molecular Docking Simulation; Ligands; Binding Sites; Bacteria; Bacterial Proteins; Neurotransmitter Agents; Hormones	Purtov	Yuri A	Department of Functional Genomics of Prokaryotes, Institute of Cell Biophysics of the Russian Academy of Sciences, Federal Research Center Pushchino Scientific Center for Biological Research of the Russian Academy of Sciences, Pushchino 142290, Russia	NA	abstract_not_HGT	Neuromodulators as potential effectors of bacterial ligand-dependent regulatory proteins
37910566	10.1371/journal.pone.0291680	A simple and efficient protocol for generating transgenic hairy roots using Agrobacterium rhizogenes.		2023	11	3	PLoS One	PloS one	Transformation, Genetic; Agrobacterium; Plants; Rhizobium; Plant Roots; Plants, Genetically Modified	Ferguson	Shaun	Department of Molecular Biology and Genetics, Aarhus University, Aarhus, Denmark	NA	abstract_not_HGT	Protocol for generating transgenic hairy roots using Agrobacterium rhizogenes
37902115	10.1111/mec.17184	Interkingdom ecological networks between plants and fungi drive soil multifunctionality across arid inland river basin.		2023	12	7	Mol Ecol	Molecular ecology	arid inland river basins; interkingdom ecological networks; plant-microbe associations; soil multifunctionality; Soil; Rivers; Soil Microbiology; Plants; Biodiversity; Fungi; Ecosystem	Wang	Yin	School of Ecology and Nature Conservation, Beijing Forestry University, Beijing, China	NA	abstract_not_HGT	Interkingdom networks between plants and fungi drive soil multifunctionality
37891154	10.1038/s41467-023-42663-y	Coral endosymbiont growth is enhanced by metabolic interactions with bacteria.		2023	10	30	Nat Commun	Nature communications	Animals; Anthozoa; Rhodobacteraceae; Plant Growth Regulators; Coral Reefs; Dinoflagellida; Symbiosis	Matthews	Jennifer L	Climate Change Cluster, University of Technology Sydney, Ultimo, NSW, 2007, Australia. Jennifer.Matthews@uts.edu	Jennifer.Matthews@uts.edu.au	abstract_not_HGT	Altering the bacterial composition of Symbiodiniaceae species shifts in their cellular metabolism
37866633	10.1016/j.jbc.2023.105376	The Legionella autoinducer LAI-1 is delivered by outer membrane vesicles to promote interbacterial and interkingdom signaling.		2024	1	9	J Biol Chem	The Journal of biological chemistry	Dictyostelium; Legionella; amoeba; autoinducer; cell-cell communication; host-pathogen interaction; interkingdom signaling; macrophage; outer membrane vesicle; quorum sensing; &#x3b1;-hydroxyketone; Humans; Bacterial Proteins; Dictyostelium; Escherichia coli; Legionella; Legionella pneumophila; Legionnaires' Disease; Quorum Sensing	Fan	Mingzhen	Institute of Medical Microbiology, University of Z&#xfc	NA	abstract_not_HGT	L. pneumophila LAI-1 promotes interbacterial communication and interactions with eukaryotic host cells
37851914	10.1094/MPMI-05-23-0056-R	Are Histidine Kinases of Arbuscular Mycorrhizal Fungi Involved in the Response to Ethylene and Cytokinins?		2023	10	30	Mol Plant Microbe Interact	Molecular plant-microbe interactions : MPMI	Rhizophagus; cytokinin; ethylene; mycorrhiza; receptor; symbiosis; Mycorrhizae; Cytokinins; Plant Growth Regulators; Histidine; Saccharomyces cerevisiae; Fungi; Symbiosis; Ethylenes; Plant Roots	Mong&#xe8;s	Ayla	Laboratoire de Recherche en Sciences V&#xe9	NA	abstract_not_HGT	Arbuscular mycorrhizal fungi respond to a range of phytohormones
37841893	10.3389/fncir.2023.1250694	Potential for host-symbiont communication via neurotransmitters and neuromodulators in an aneural animal, the marine sponge <i>Amphimedon queenslandica</i>.		2023	10	23	Front Neural Circuits	Frontiers in neural circuits	Amphimedon; dopamine; neurotransmitter evolution; origin of nervous system; symbiosis; trace amines; Animals; Dopamine; Porifera; Amines; Neurotransmitter Agents; Communication	Xiang	Xueyan	Centre for Marine Science, School of the Environment, The University of Queensland, Brisbane, QLD, Australia	NA	abstract_not_HGT	Possible influence of monoamines synthesised by bacterial symbionts in the physiology of sponge
37840728	10.3389/fmicb.2023.1258860	Roles of bacterial extracellular vesicles in systemic diseases.		2023	10	20	Front Microbiol	Frontiers in microbiology	bacterial extracellular vesicles; interaction; membrane vesicles; outer membrane vesicles; pathogenesis; systemic diseases	Wang	Yanzhen	Department of Endodontics, Stomatological Hospital, School of Stomatology, Southern Medical University, Guangzhou, Guangdong, China	NA	abstract_not_HGT	Bacterial extracellular vesicles and their interactions with the pathogenesis of systemic diseases.
37796894	10.1093/femsec/fiad123	Abrupt permafrost thaw triggers activity of copiotrophs and microbiome predators.		2023	10	26	FEMS Microbiol Ecol	FEMS microbiology ecology	abrupt erosion; copiotrophic; permafrost; protozoa; transcriptomics; Permafrost; Soil; Bacteria; Microbiota; Carbon; RNA; Soil Microbiology	Scheel	Maria	Department of Environmental Science, Aarhus University, Roskilde 4000, Denmark	NA	abstract_not_HGT	Microbial response to abrupt in situ permafrost thaw
37796010	10.1128/aem.01184-23	Membrane-enclosed <i>Pseudomonas</i> quinolone signal attenuates bacterial virulence by interfering with quorum sensing.		2023	11	1	Appl Environ Microbiol	Applied and environmental microbiology	Burkholderia cenocepacia; LysR family transcriptional regulator; PQS signal; outer membrane vesicle; quorum sensing; Humans; Quorum Sensing; Virulence; Acyl-Butyrolactones; Liposomes; Bacterial Proteins; Burkholderia cenocepacia; Pseudomonas aeruginosa; Gene Expression Regulation, Bacterial	Li	Xia	School of Pharmaceutical Sciences (Shenzhen), Shenzhen Campus of Sun Yat-sen University, Sun Yat-sen University, Shenzhen, Guangdong, China	NA	abstract_not_HGT	Roles of Pseudomonas quinolone signal in interspecies and interkingdom communications
37790276	10.1016/j.isci.2023.107925	Pectic homogalacturonan sensed by <i>Bacillus</i> acts as host associated cue to promote establishment and persistence in the rhizosphere.		2023	10	5	iScience	iScience	Plant biology; Plant development; Process in plant	Boubsi	Farah	Microbial Processes and Interactions, TERRA Teaching and Research Center, University of Li&#xe8	NA	abstract_not_HGT	Molecular basis of interkingdom interaction between Bacillus velezensis and its host.
37779724	10.3389/fmicb.2023.1240029	Interkingdom multi-omics analysis reveals the effects of nitrogen application on growth and rhizosphere microbial community of Tartary buckwheat.		2023	10	3	Front Microbiol	Frontiers in microbiology	Tartary buckwheat; interkingdom multi-omics; nitrogen; rhizosphere bacteria; rhizosphere fungi	Qiu	Qingcheng	Key Laboratory of Coarse Cereal Processing, Ministry of Agriculture and Rural Affairs, Sichuan Engineering and Technology Research Center of Coarse Cereal Industralization, Chengdu University, Chengdu, China	NA	abstract_not_HGT	Effects of nitrogen application on Tartary buckwheat and on the microbial community of rhizosphere soil
37749602	10.1186/s12964-023-01263-5	Functional diversity of c-di-GMP receptors in prokaryotic and eukaryotic systems.		2023	9	27	Cell Commun Signal	Cell communication and signaling : CCS	Bacteria; Binding affinity; Eukaryotes; Evolutionary relatedness; Interspecies; Receptor; c-di-GMP; Eukaryota; Cyclic GMP; Phosphorylation; Polymers	Khan	Fazlurrahman	Marine Integrated Biomedical Technology Center, The National Key Research Institutes in Universities, Pukyong National University, Busan, 48513, Republic of Korea. fkhan055@pknu.ac	fkhan055@pknu.ac.kr	abstract_not_HGT	Binding of receptors in prokaryotic and eukaryotic systems with c-di-GMP and their diverse biological roles
37749255	10.1038/s41598-023-43354-w	New insights into the role of Cutibacterium acnes-derived extracellular vesicles in inflammatory skin disorders.		2023	9	27	Sci Rep	Scientific reports	Humans; Proteomics; Skin; Skin Diseases; Extracellular Vesicles; Acne Vulgaris; Propionibacterium acnes; Factor VIII; Inflammation	Cros	Maria Pol	Department of Medicine and Life Sciences, Universitat Pompeu Fabra, Barcelona, Spain	NA	abstract_not_HGT	Potential use of Cutibacterium acnes as treatment for inflamed and oily skin
37746004	10.3389/fpls.2023.1219366	The phytomicrobiome: solving plant stress tolerance under climate change.		2023	10	20	Front Plant Sci	Frontiers in plant science	abiotic stress; extreme environment; metagenome; phytomicrobiome; plant growth	Khan	Abdul Latif	Department of Engineering Technology, University of Houston, Houston, TX, United States	NA	abstract_not_HGT	Interaction of microbiome, plant, and climate change.
37739789	10.1093/infdis/jiad408	Ferrets as a Mammalian Model to Study Influenza Virus-Bacteria Interactions.		2024	2	19	J Infect Dis	The Journal of infectious diseases	bacteria; coinfection; ferret; influenza virus; pathogenesis; transmission; Humans; Animals; Influenza, Human; Ferrets; Orthomyxoviridae; Orthomyxoviridae Infections; Bacteria; Bacterial Infections; Disease Models, Animal	Basu Thakur	Poulami	Immunology and Pathogenesis Branch, Influenza Division, Centers for Disease Control and Prevention, Atlanta, Georgia, USA	NA	abstract_not_HGT	Ferrets as a model system for investigating influenza virus-bacteria interactions
33975971	10.1128/mSystems.01213-20	Interkingdom Gut Microbiome and Resistome of the Cockroach <i>Blattella germanica</i>.		2021	6	10	mSystems	mSystems	Blattella germanica; antibiotic resistance genes (ARGs); gut microbiome; kanamycin; symbiosis	Dom&#xed;nguez-Santos	Rebeca	Institute for Integrative Systems Biology (ISysBio), University of Valencia and CSIC, Valencia, Spain	NA	abstract_not_HGT	Gut microbiome and resistome of Brattella germanica
33917448	10.3390/pharmaceutics13040498	Plant-Derived Nano and Microvesicles for Human Health and Therapeutic Potential in Nanomedicine.		2021	5	2	Pharmaceutics	Pharmaceutics	EV biogenesis and uptake; extracellular vesicles; nanomedicine; natural products; plant-derived nano and microvesicles	Alfieri	Mariaevelina	Department of Pharmacy, University of Salerno, 84084 Fisciano, Italy	NA	abstract_not_HGT	Bioengineering of plant nano and microvesicles to develop innovative therapeutic tools in nanomedicine
33899070	10.1039/d1em00022e	Microbial vesicle-mediated communication: convergence to understand interactions within and between domains of life.		2021	5	28	Environ Sci Process Impacts	Environmental science. Processes &amp; impacts	Communication; Extracellular Vesicles	McMillan	Hannah M	Department of Molecular Genetics and Microbiology, Duke University Medical Center, Durham, NC 27710, USA	NA	abstract_not_HGT	Basic principles governing extracellular vesicles mediated interkingdom interactions
33897632	10.3389/fmicb.2021.616050	Coelimycin Synthesis Activatory Proteins Are Key Regulators of Specialized Metabolism and Precursor Flux in <i>Streptomyces coelicolor</i> A3(2).		2021	4	28	Front Microbiol	Frontiers in microbiology	SARP; antibiotic biosynthesis; dormancy; precursor flux; proteomics; secondary metabolism; specialized metabolites; stress response	Bednarz	Bartosz	Hirszfeld Institute of Immunology and Experimental Therapy, Polish Academy of Sciences, Wroc&#x142	NA	abstract_not_HGT	cpkN is regulated by quorum sensing gamma-butyrolactone receptor ScbR
33876729	10.7554/eLife.67740	Bacterial-fungal interactions in the neonatal gut influence asthma outcomes later in life.		2021	9	13	Elife	eLife	asthma; human; immunology; inflammation; medicine; microbiota; mouse; mycobiota; pichia kudriavzevii; Animals; Asthma; Bacteria; Bacterial Physiological Phenomena; Case-Control Studies; Child; Child, Preschool; Gastrointestinal Microbiome; Humans; Infant; Mice, Inbred C57BL; Pichia; Specific Pathogen-Free Organisms; Mice	Boutin	Rozlyn Ct	Department of Microbiology and Immunology, University of British Columbia, Vancouver, Canada	NA	abstract_not_HGT	Potential for leveraging inter-kingdom interactions when designing putative microbiota-based asthma therapeutics
37223251	10.1093/femsml/uqab003	Host-derived extracellular vesicles for antimicrobial defense.		2023	5	25	Microlife	microLife	antimicrobial; bacteria; cross-kingdom RNAi; extracellular vesicle; fungi; intercellular communication	Brakhage	Axel A	Department of Molecular and Applied Microbiology, Leibniz Institute for Natural Product Research and Infection Biology-Hans Kn&#xf6	NA	abstract_not_HGT	Current state of affairs surrounding the antimicrobial function, and potential, of host-derived extracellular vesicles
33857347	10.1002/adbi.202000540	Bacterial Extracellular Vesicles and the Gut-Microbiota Brain Axis: Emerging Roles in Communication and Potential as Therapeutics.		2021	10	25	Adv Biol (Weinh)	Advanced biology	immunomodulation; microbiome; neurological diseases; outer membrane vesicles; probiotics; Brain; Extracellular Vesicles; Gastrointestinal Microbiome; Probiotics	Pirolli	Nicholas H	Fischell Department of Bioengineering, University of Maryland, 3102 A. James Clark Hall, College Park, MD, 20742, USA	NA	abstract_not_HGT	Current knowledge of the physiological roles of BEVs as well as state of the art pertaining to the development of therapeutic BEVs in the context of the microbiome-gut-brain axis
33850043	10.1128/mSystems.01299-20	Lineage-Specific Rewiring of Core Pathways Predating Innovation of Legume Nodules Shapes Symbiotic Efficiency.		2021	10	28	mSystems	mSystems	adaptation; immunity; legume; mutualism; pangenome	Cui	Wen-Jing	State Key Laboratory of Agrobiotechnology and College of Biological Sciences, China Agricultural University, Beijing, China	NA	abstract_not_HGT	The progressive evolution of rhizobium-legume compatibility relies on ancient core pathways essential for optimizing nitrogen fixation and symbiotic efficiency in agriculture
33789944	10.1128/mSphere.01322-20	LuxR Solos from Environmental Fluorescent Pseudomonads.		2021	9	30	mSphere	mSphere	LuxR solos; fluorescent Pseudomonas; quorum sensing; Gene Expression Regulation, Bacterial; Genome, Bacterial; Pseudomonas fluorescens; Quorum Sensing; Repressor Proteins; Signal Transduction; Trans-Activators	Bez	Cristina	International Centre for Genetic Engineering and Biotechnology, Trieste, Italy	NA	abstract_not_HGT	Role of LuxR solos in cell-cell signaling in fluorescent pseudomonads
33758033	10.1128/mSystems.01307-20	From Plants to Ants: Fungal Modification of Leaf Lipids for Nutrition and Communication in the Leaf-Cutter Ant Fungal Garden Ecosystem.		2021	11	24	mSystems	mSystems	18:2; 18:3; alpha-linolenic acid; fungal garden ecosystem; interkingdom communication; leaf-cutter ants; lignocellulose degradation; linoleic acid; lipidomics; mass spectrometry	Khadempour	Lily	Department of Bacteriology, University of Wisconsin-Madison, Madison, Wisconsin, USA	NA	abstract_not_HGT	First example of a global lipidomics study of a symbiotic system and provides insights as to how the fungus modifies plant lipids into a usable source for the ants.
33663613	10.1186/s13567-021-00913-1	Zinc is an important inter-kingdom signal between the host and microbe.		2021	8	23	Vet Res	Veterinary research	Immune response; Inter-kingdom signal; Microbial pathogenesis; Zinc deficiency; Zinc ion (Zn2+); Animals; Host Microbial Interactions; Host-Pathogen Interactions; Nociceptors; Zinc	Xia	Pengpeng	College of Veterinary Medicine (Institute of Comparative Medicine), Yangzhou University, Yangzhou, 225009, China. ppxia@yzu.edu	ppxia@yzu.edu.cn	abstract_not_HGT	Role of Zn in the crosstalk between the host and microbe
33662564	10.1016/j.job.2021.02.003	Correlation between the relative abundance of oral bacteria and Candida albicans in denture and dental plaques.		2021	7	8	J Oral Biosci	Journal of oral biosciences	Antifungal; Aspiration pneumonia; Candida albicans; Denture plaque; Leptotrichia; Aged, 80 and over; Bacteria; Candida albicans; Dental Plaque; Dentures; Humans; Microbiota	Fujinami	Wakako	Department of Removable Prosthodontics, Chikusa-ku, Nagoya, 464-8650, Japan	NA	abstract_not_HGT	Study about the bacterial composition of denture plaques, and the correlation between the relative abundance of these bacteria and C. albicans
33615654	10.1111/1462-2920.15444	The architecture of a mixed fungal-bacterial biofilm is modulated by quorum-sensing signals.		2021	10	15	Environ Microbiol	Environmental microbiology	Biofilms; Fungi; Ophiostoma; Pseudomonas putida; Quorum Sensing	Ruiz	Alberto	Department of Microbial and Plant Biotechnology, Centro de Investigaciones Biol&#xf3	NA	abstract_not_HGT	Fungal signals can induce a transient rise in the levels of the secondary messenger c-di-GMP, which control biofilm formation and architecture
33593286	10.1186/s12862-021-01761-5	Nectar-dwelling microbes of common tansy are attractive to its mosquito pollinator, Culex pipiens L.		2021	4	23	BMC Ecol Evol	BMC ecology and evolution	Culex pipiens; Insect-microbe interactions; Microbial volatiles; Mosquito sugar feeding; Mosquitoes; Nectar microbes; Animals; Culex; Culicidae; Female; Micrococcaceae; Plant Nectar; Saccharomycetales; Tanacetum	Peach	D A H	Simon Fraser University, 8888 University Drive, Burnaby, BC, Canada. dan@danpeach	dan@danpeach.net	abstract_not_HGT	Microbes in Tanacetum vulgare nectar produce odorants, especially Lachancea thermotolerans, which attract Culex pipiens mosquitoes depending on nutrient composition.

## Sheet: ST2
Supplementary Table 2. AVP settings applied to each candidate reanalyzed in this study
id	egp	txidegp	ingroup	txing
XP_002952659.1	Volvocaceae	3065	Viridiplantae	33090
AED93138.1	Brassicaceae	3700	Viridiplantae	33090
XP_005848080.1	Chlorellaceae	35461	Viridiplantae	33090
AEE84893.2	Brassicaceae	3700	Viridiplantae	33090
AEE82032.1	Brassicaceae	3700	Viridiplantae	33090
XP_002952631.1	Volvocaceae	3065	Viridiplantae	33090
ANM69629.1	Brassicaceae	3700	Viridiplantae	33090
XP_001699037.1	Chlorophyta	3041	Viridiplantae	33090
NP_958401.1	Chlamydomonadaceae	3051	Viridiplantae	33090
ANM62003.1	Brassicaceae	3700	Viridiplantae	33090
XP_001702310.1	Chlamydomonadaceae	3051	Viridiplantae	33090
XP_005852104.1	Chlorellaceae	35461	Viridiplantae	33090
AEE78601.1	Brassicaceae	3700	Viridiplantae	33090
AED95897.1	Brassicaceae	3700	Viridiplantae	33090
XP_005850501.1	Chlorophyta	3041	Viridiplantae	33090
XP_002863594.1	Streptophyta	35493	Viridiplantae	33090
AEE28952.1	Brassicaceae	3700	Viridiplantae	33090
XP_005852109.1	Chlorophyta	3041	Viridiplantae	33090
XP_005847208.1	Chlorellaceae	35461	Viridiplantae	33090
AEE86075.1	Brassicaceae	3700	Viridiplantae	33090
XP_001693607.1	Chlamydomonadaceae	3051	Viridiplantae	33090
AEE84891.1	Brassicaceae	3700	Viridiplantae	33090
XP_001772551.1	Funariaceae	3216	Viridiplantae	33090
XP_005850897.1	Chlorellaceae	35461	Viridiplantae	33090
AEC09231.1	Brassicaceae	3700	Viridiplantae	33090
XP_004308863.1	Rosaceae	3745	Viridiplantae	33090
XP_005845752.1	Chlorellaceae	35461	Viridiplantae	33090
XP_001783332.1	Bryophyta	3208	Viridiplantae	33090
BAA03991.1	Solanaceae	4070	Viridiplantae	33090
XP_005849188.1	Chlorellaceae	35461	Viridiplantae	33090
XP_001700896.1	Chlamydomonadaceae	3051	Viridiplantae	33090
XP_002957276.1	Volvocaceae	3065	Viridiplantae	33090
AEE86812.1	Brassicaceae	3700	Viridiplantae	33090
CAA0396144.1	Brassicaceae	3700	Viridiplantae	33090
XP_001690444.1	Chlamydomonadaceae	3051	Viridiplantae	33090
AED93139.1	Brassicaceae	3700	Viridiplantae	33090
AEE73858.1	Brassicaceae	3700	Viridiplantae	33090
NP_001244915.1	Solanaceae	4070	Viridiplantae	33090
XP_001785275.1	Bryophyta	3208	Viridiplantae	33090
AEE29437.1	Brassicaceae	3700	Viridiplantae	33090
CAA62988.1	Solanaceae	4070	Viridiplantae	33090
AEE36251.1	Brassicaceae	3700	Viridiplantae	33090
AEE27866.1	Brassicaceae	3700	Viridiplantae	33090
XP_001782184.1	Funariaceae	3216	Viridiplantae	33090
AED92293.1	Brassicaceae	3700	Viridiplantae	33090
AAG51039.1	Brassicaceae	3700	Viridiplantae	33090
CAA0395559.1	Brassicaceae	3700	Viridiplantae	33090
ANM70875.1	Brassicaceae	3700	Viridiplantae	33090
AEE79120.1	Brassicaceae	3700	Viridiplantae	33090
AED93473.1	Brassicaceae	3700	Viridiplantae	33090
VYS58260.1	Brassicaceae	3700	Viridiplantae	33090
XP_001755239.1	Funariaceae	3216	Viridiplantae	33090
AEE85534.1	Brassicaceae	3700	Viridiplantae	33090
AED95021.1	Brassicaceae	3700	Viridiplantae	33090
VYS60221.1	Brassicaceae	3700	Viridiplantae	33090
XP_002950254.1	Volvocaceae	3065	Viridiplantae	33090
OAO97826.1	Brassicaceae	3700	Viridiplantae	33090
XP_001697381.1	Chlamydomonadaceae	3051	Viridiplantae	33090
NP_849948.1	Brassicaceae	3700	Viridiplantae	33090
XP_001756829.1	Funariaceae	3216	Viridiplantae	33090
XP_005851452.1	Chlorellaceae	35461	Viridiplantae	33090
AEE75306.1	Brassicaceae	3700	Viridiplantae	33090
XP_001756434.1	Bryopsida	3214	Viridiplantae	33090
OAP06786.1	Brassicaceae	3700	Viridiplantae	33090
XP_002953062.1	Volvocaceae	3065	Viridiplantae	33090
AEE78721.1	Brassicaceae	3700	Viridiplantae	33090
AEE33078.1	Brassicaceae	3700	Viridiplantae	33090
XP_005852100.1	Chlorellaceae	35461	Viridiplantae	33090
BAF03042.1	Brassicaceae	3700	Viridiplantae	33090
AEE30321.1	Brassicaceae	3700	Viridiplantae	33090
AED96181.1	Brassicaceae	3700	Viridiplantae	33090
AEC08802.1	Brassicaceae	3700	Viridiplantae	33090
XP_005849758.1	Chlorophyta	3041	Viridiplantae	33090
AEE84848.1	Brassicaceae	3700	Viridiplantae	33090
AEE79193.1	Brassicaceae	3700	Viridiplantae	33090
XP_002512855.1	Euphorbiaceae	3977	Viridiplantae	33090
XP_002519785.1	Euphorbiaceae	3977	Viridiplantae	33090
XP_021308688.1	Poaceae	4479	Viridiplantae	33090
AAG40613.1	Brassicaceae	3700	Viridiplantae	33090
XP_001702176.1	Chlamydomonadaceae	3051	Viridiplantae	33090
NP_190294.2	Brassicaceae	3700	Viridiplantae	33090
AEE74982.1	Brassicaceae	3700	Viridiplantae	33090
XP_002279864.1	Embryophyta	3193	Viridiplantae	33090
XP_005851549.1	Chlorophyta	3041	Viridiplantae	33090
AAV49319.1	Brassicaceae	3700	Viridiplantae	33090
XP_002872844.1	Streptophyta	35493	Viridiplantae	33090
CAA0374025.1	Brassicaceae	3700	Viridiplantae	33090
NP_958399.1	Chlamydomonadaceae	3051	Viridiplantae	33090
AED94364.1	Brassicaceae	3700	Viridiplantae	33090
AED90663.1	Brassicaceae	3700	Viridiplantae	33090
XP_006352132.1	Solanaceae	4070	Viridiplantae	33090
XP_001700202.1	Chlorophyta	3041	Viridiplantae	33090
XP_005848911.1	Chlorellaceae	35461	Viridiplantae	33090
XP_001695322.1	Chlamydomonadaceae	3051	Viridiplantae	33090
AEE29660.1	Brassicaceae	3700	Viridiplantae	33090
XP_002534193.1	Euphorbiaceae	3977	Viridiplantae	33090
AEE27667.1	Brassicaceae	3700	Viridiplantae	33090
XP_005849236.1	Chlorellaceae	35461	Viridiplantae	33090
KAG7637046.1	Brassicaceae	3700	Viridiplantae	33090
XP_005851311.1	Chlorellaceae	35461	Viridiplantae	33090
XP_002523500.2	Streptophyta	35493	Viridiplantae	33090
XP_001692742.1	Chlamydomonadaceae	3051	Viridiplantae	33090
XP_005848152.1	Chlorellaceae	35461	Viridiplantae	33090
XP_005846510.1	Chlorellaceae	35461	Viridiplantae	33090
YP_010212464.1	Betulaceae	3514	Viridiplantae	33090
AEE30101.1	Brassicaceae	3700	Viridiplantae	33090
XP_005848352.1	Chlorellaceae	35461	Viridiplantae	33090
NP_683607.1	Brassicaceae	3700	Viridiplantae	33090
XP_005849708.1	Chlorellaceae	35461	Viridiplantae	33090
XP_002954407.1	Volvocaceae	3065	Viridiplantae	33090
XP_001700997.1	Chlamydomonadaceae	3051	Viridiplantae	33090
NP_958408.1	Chlamydomonadaceae	3051	Viridiplantae	33090
AEE83554.1	Brassicaceae	3700	Viridiplantae	33090
7YOC_A	Poaceae	4479	Viridiplantae	33090
XP_005851680.1	Chlorophyta	3041	Viridiplantae	33090
XP_002955865.1	Volvocaceae	3065	Viridiplantae	33090
XP_005851977.1	Chlorophyta	3041	Viridiplantae	33090
XP_005850348.1	Chlorellaceae	35461	Viridiplantae	33090
XP_001754281.1	Funariaceae	3216	Viridiplantae	33090
BAA03990.1	Solanaceae	4070	Viridiplantae	33090
XP_002534657.1	Euphorbiaceae	3977	Viridiplantae	33090
XP_002951545.1	Volvocaceae	3065	Viridiplantae	33090
NP_973445.2	Brassicaceae	3700	Viridiplantae	33090
VYS54579.1	Brassicaceae	3700	Viridiplantae	33090
ANM67906.1	Brassicaceae	3700	Viridiplantae	33090
XP_005845846.1	Chlorellaceae	35461	Viridiplantae	33090
XP_005847114.1	Chlorophyta	3041	Viridiplantae	33090
AED95532.1	Brassicaceae	3700	Viridiplantae	33090
AAL23752.1	Brassicaceae	3700	Viridiplantae	33090
AED97682.1	Brassicaceae	3700	Viridiplantae	33090
XP_005849884.1	Chlorellaceae	35461	Viridiplantae	33090
AEE32480.1	Brassicaceae	3700	Viridiplantae	33090
ANM70582.1	Brassicaceae	3700	Viridiplantae	33090
XP_001751963.1	Funariaceae	3216	Viridiplantae	33090
AAD26482.2	Brassicaceae	3700	Viridiplantae	33090
AEE84990.1	Brassicaceae	3700	Viridiplantae	33090
AEE28382.1	Brassicaceae	3700	Viridiplantae	33090
XP_002957804.1	Volvocaceae	3065	Viridiplantae	33090
XP_002952597.1	Volvocaceae	3065	Viridiplantae	33090
XP_002540114.1	Euphorbiaceae	3977	Viridiplantae	33090
XP_001693418.1	Chlamydomonadaceae	3051	Viridiplantae	33090
XP_001696003.1	Chlamydomonadaceae	3051	Viridiplantae	33090
CAA0374896.1	Brassicaceae	3700	Viridiplantae	33090
XP_001701521.2	Chlamydomonadaceae	3051	Viridiplantae	33090
KAA6430084.1	Trebouxiophyceae	75966	Viridiplantae	33090
XP_073390111.1	Streptophyta	35493	Viridiplantae	33091
OAP17281.1	Streptophyta	35493	Viridiplantae	33092
OAO98902.1	Streptophyta	35493	Viridiplantae	33093
ARM65353.1	Chlamydomonas	3052	Viridiplantae	33094
Q9FGM1.1	Streptophyta	35493	Viridiplantae	33095
KMZ58657.1	Spermatophyta	58024	Viridiplantae	33096
EFJ07111.1	Streptophytina	131221	Viridiplantae	33097
AFR32946.1	Polypodiopsida	241806	Viridiplantae	33098
QOJ43466.1	Embryophyta	3193	Viridiplantae	33099
BAF61135.1	Embryophyta	3193	Viridiplantae	33100
UUY85402.1	Embryophyta	3193	Viridiplantae	33101
GAQ77610.1	Streptophyta	35493	Viridiplantae	33102
UTN00421.1	Chlamydomonadales	3042	Viridiplantae	33103
KAG1655058.1	Chlorophyta	3041	Viridiplantae	33104
XP_003056171.1	Mamiellales	13792	Viridiplantae	33105
ABR16241.1	Embryophyta	3193	Viridiplantae	33106
BAD68317.1	Embryophyta	3193	Viridiplantae	33107
XP_002961029.1	Embryophyta	3193	Viridiplantae	33108
EFJ10148.1	Selaginella	3246	Viridiplantae	33109
EFJ26844.1	Selaginella	3246	Viridiplantae	33110
BAC21260.1	Magnoliopsida	3398	Viridiplantae	33111
CAA45564.1	Streptophyta	35493	Viridiplantae	33112
AEE84877.1	Magnoliopsida	3398	Viridiplantae	33113
OAO99094.1	Embryophyta	3193	Viridiplantae	33114
XP_024533898.1	Lycopodiopsida	1521260	Viridiplantae	33090
XP_002971447.1	Lycopodiopsida	1521260	Viridiplantae	33090
KAI5055217.1	Polypodiidae	1521262	Viridiplantae	33090
KAI5065847.1	Polypodiidae	1521262	Viridiplantae	33090
XP_002981712.2	Lycopodiopsida	1521260	Viridiplantae	33090
KAI5063840.1	Polypodiidae	1521262	Viridiplantae	33090
XP_024521245.1	Euphyllophyta	78536	Viridiplantae	33090
XP_002990983.2	Lycopodiopsida	1521260	Viridiplantae	33090
KAI5081104.1	Tracheophyta	58023	Viridiplantae	33090
KAI5060745.1	Polypodiidae	1521262	Viridiplantae	33090
KAI5082744.1	Tracheophyta	58023	Viridiplantae	33090
KAI5069449.1	Tracheophyta	58023	Viridiplantae	33090
KAI5082064.1	Polypodiidae	1521262	Viridiplantae	33090
KAI5055318.1	Polypodiidae	1521262	Viridiplantae	33090
KAI5079131.1	Pteridaceae	13819	Viridiplantae	33090
KAI5079137.1	Adiantum capillus-veneris	13818	Viridiplantae	33090
KAE8817407.1	Triticeae	147389	Viridiplantae	33090
KAI5059539.1	Polypodiidae	1521262	Viridiplantae	33090
XP_002975366.1	Embryophyta	3193	Viridiplantae	33090
KAI5069263.1	Polypodiidae	1521262	Viridiplantae	33090
XP_002977687.1	Selaginella moellendorffii	88036	Viridiplantae	33090
XP_024542658.1	Selaginella moellendorffii	88036	Viridiplantae	33090
XP_024545314.1	Selaginella moellendorffii	88036	Viridiplantae	33090
XP_002975618.2	Selaginella moellendorffii	88036	Viridiplantae	33090
KAI5063425.1	Adiantum capillus-veneris	13818	Viridiplantae	33090
KAI5082485.1	Polypodiidae	1521262	Viridiplantae	33090
XP_002984977.2	Selaginella moellendorffii	88036	Viridiplantae	33090
XP_024521621.1	Selaginella moellendorffii	88036	Viridiplantae	33090
XP_024537303.1	Selaginella moellendorffii	88036	Viridiplantae	33090
XP_024539854.1	Selaginella moellendorffii	88036	Viridiplantae	33090
KAI5064818.1	Adiantum capillus-veneris	13818	Viridiplantae	33090
XP_024544292.1	Selaginella moellendorffii	88036	Viridiplantae	33090
XP_024541105.1	Selaginella moellendorffii	88036	Viridiplantae	33090
XP_002971429.1	Selaginella moellendorffii	88036	Viridiplantae	33090
XP_024538020.1	Selaginella moellendorffii	88036	Viridiplantae	33090
XP_024517179.1	Selaginella moellendorffii	88036	Viridiplantae	33090
XP_002966535.2	Selaginella moellendorffii	88036	Viridiplantae	33090
XP_024543691.1	Selaginella moellendorffii	88036	Viridiplantae	33090
KAI5081312.1	Adiantum capillus-veneris	13818	Viridiplantae	33090
KAF5757942.1	Helianthus annuus	4232	Viridiplantae	33090
126358.g6.t1	Lamiaceae	4136	Viridiplantae	33090
AagrBONN_evm.model.Sc2ySwM_117.1577.1	Anthoceros agrestis	41834	Viridiplantae	33090
AagrBONN_evm.model.Sc2ySwM_228.3814.3	Anthocerotophyta	13809	Viridiplantae	33090
AagrBONN_evm.model.Sc2ySwM_228.4184.1	Anthoceros agrestis	41834	Viridiplantae	33090
AagrBONN_evm.model.Sc2ySwM_228.5258.1	Anthoceros agrestis	41834	Viridiplantae	33090
AagrBONN_evm.model.Sc2ySwM_228.5705.1	Anthoceros agrestis	41834	Viridiplantae	33090
AagrBONN_evm.model.Sc2ySwM_228.740.1	Streptophytina	131221	Viridiplantae	33090
AagrBONN_evm.model.Sc2ySwM_344.1584.1	Anthocerotophyta	13809	Viridiplantae	33090
AagrBONN_evm.model.Sc2ySwM_344.2456.1	Streptophytina	131221	Viridiplantae	33090
AagrBONN_evm.model.Sc2ySwM_344.4159.1	Anthoceros agrestis	41834	Viridiplantae	33090
AagrBONN_evm.model.Sc2ySwM_344.5216.1	Anthoceros agrestis	41834	Viridiplantae	33090
AagrBONN_evm.model.Sc2ySwM_344.5262.1	Anthoceros agrestis	41834	Viridiplantae	33090
AagrBONN_evm.model.Sc2ySwM_344.5281.1	Anthoceros agrestis	41834	Viridiplantae	33090
AagrBONN_evm.model.Sc2ySwM_344.5412.1	Anthoceros agrestis	41834	Viridiplantae	33090
AagrBONN_evm.model.Sc2ySwM_362.1918.1	Anthoceros agrestis	41834	Viridiplantae	33090
AagrBONN_evm.model.Sc2ySwM_368.1460.1	Anthoceros agrestis	41834	Viridiplantae	33090
AagrBONN_evm.model.Sc2ySwM_368.1605.1	Anthocerotophyta	13809	Viridiplantae	33090
AagrBONN_evm.model.Sc2ySwM_368.30.1	Anthoceros agrestis	41834	Viridiplantae	33090
AagrBONN_evm.model.Sc2ySwM_368.3247.1	Embryophyta	3193	Viridiplantae	33090
AagrBONN_evm.model.Sc2ySwM_368.488.2	Streptophytina	131221	Viridiplantae	33090
AANG001420	Anthoceros angustus	48387	Viridiplantae	33090
AANG002213	Streptophytina	131221	Viridiplantae	33090
AANG002232	Anthocerotophyta	13809	Viridiplantae	33090
AANG002567	Anthocerotophyta	13809	Viridiplantae	33090
AANG002713	Anthoceros angustus	48387	Viridiplantae	33090
AANG002872	Streptophytina	131221	Viridiplantae	33090
AANG003219	Anthocerotophyta	13809	Viridiplantae	33090
AANG004297	Anthocerotophyta	13809	Viridiplantae	33090
AANG004679	Anthocerotophyta	13809	Viridiplantae	33090
AANG005601	Anthoceros angustus	48387	Viridiplantae	33090
AANG009161	Anthoceros angustus	48387	Viridiplantae	33090
AANG009229	Embryophyta	3193	Viridiplantae	33090
AANG009555	Embryophyta	3193	Viridiplantae	33090
AANG009897	Anthoceros angustus	48387	Viridiplantae	33090
AANG011150	Anthocerotophyta	13809	Viridiplantae	33090
AANG011314	Anthocerotophyta	13809	Viridiplantae	33090
AANG012323	Anthoceros angustus	48387	Viridiplantae	33090
AANG013831	Embryophyta	3193	Viridiplantae	33090
AANG013869	Anthocerotophyta	13809	Viridiplantae	33090
Aspi01Gene07715	Polypodiopsida	241806	Viridiplantae	33090
Aspi01Gene33035	Streptophytina	131221	Viridiplantae	33090
Aspi01Gene45333	Polypodiopsida	241806	Viridiplantae	33090
Aspi01Gene48285	Streptophytina	131221	Viridiplantae	33090
Azfi_s0005.g009238	Streptophytina	131221	Viridiplantae	33090
Azfi_s0111.g045581	Streptophytina	131221	Viridiplantae	33090
CepurGG1.11G068800.1	Ceratodon purpureus	3225	Viridiplantae	33090
CepurGG1.11G105700.1	Ceratodon purpureus	3225	Viridiplantae	33090
CepurGG1.12G106900.1	Ceratodon purpureus	3225	Viridiplantae	33090
CepurGG1.1G000200.1	Bryophyta	3208	Viridiplantae	33090
CepurGG1.1G047500.1	Bryophyta	3208	Viridiplantae	33090
CepurGG1.1G125100.1	Bryophyta	3208	Viridiplantae	33090
CepurGG1.1G309600.1	Bryophyta	3208	Viridiplantae	33090
CepurGG1.2G119300.1	Ceratodon purpureus	3225	Viridiplantae	33090
CepurGG1.2G180700.1	Streptophytina	131221	Viridiplantae	33090
CepurGG1.2G186600.1	Ceratodon purpureus	3225	Viridiplantae	33090
CepurGG1.2G191100.1	Bryophyta	3208	Viridiplantae	33090
CepurGG1.2G226500.1	Ceratodon purpureus	3225	Viridiplantae	33090
CepurGG1.3G015800.1	Bryophyta	3208	Viridiplantae	33090
CepurGG1.3G115200.1	Bryophyta	3208	Viridiplantae	33090
CepurGG1.3G132000.1	Ceratodon purpureus	3225	Viridiplantae	33090
CepurGG1.3G188600.3	Ceratodon purpureus	3225	Viridiplantae	33090
CepurGG1.3G222000.1	Bryophyta	3208	Viridiplantae	33090
CepurGG1.3G256000.5	Streptophytina	131221	Viridiplantae	33090
CepurGG1.4G120600.4	Streptophytina	131221	Viridiplantae	33090
CepurGG1.6G049800.1	Bryophyta	3208	Viridiplantae	33090
CepurGG1.6G079100.1	Bryophyta	3208	Viridiplantae	33090
CepurGG1.6G134800.1	Bryophyta	3208	Viridiplantae	33090
CepurGG1.7G115000.1	Ceratodon purpureus	3225	Viridiplantae	33090
CepurGG1.7G136400.1	Ceratodon purpureus	3225	Viridiplantae	33090
CepurGG1.8G063400.4	Bryophyta	3208	Viridiplantae	33090
CepurGG1.8G074100.1	Embryophyta	3193	Viridiplantae	33090
CepurGG1.8G139300.1	Bryophyta	3208	Viridiplantae	33090
CepurGG1.8G187600.1	Bryophyta	3208	Viridiplantae	33090
CepurGG1.9G136000.1	Bryophyta	3208	Viridiplantae	33090
CepurGG1.9G160000.1	Ceratodon purpureus	3225	Viridiplantae	33090
CepurGG1.9G167100.1	Bryophyta	3208	Viridiplantae	33090
Ceric.01G108100.2	Polypodiopsida	241806	Viridiplantae	33090
Ceric.02G056400.4	Polypodiopsida	241806	Viridiplantae	33090
Ceric.04G052000.5	Polypodiopsida	241806	Viridiplantae	33090
Ceric.05G010800.3	Polypodiopsida	241806	Viridiplantae	33090
Ceric.08G057900.1	Polypodiopsida	241806	Viridiplantae	33090
Ceric.10G012600.2	Tracheophyta	58023	Viridiplantae	33090
chr4.88	Streptophytina	131221	Viridiplantae	33090
chr7.93	Spermatophyta	58024	Viridiplantae	33090
chr8.1354	Streptophytina	131221	Viridiplantae	33090
chr9.666	Streptophytina	131221	Viridiplantae	33090
Contig1012_pilonG000006	Bryophyta	3208	Viridiplantae	33090
Contig107_pilonG000088	Calohypnum plumiforme	98943	Viridiplantae	33090
Contig110_pilonG000057	Bryophyta	3208	Viridiplantae	33090
Contig16_pilonG000068	Calohypnum plumiforme	98943	Viridiplantae	33090
Contig164_pilonG000026	Bryophyta	3208	Viridiplantae	33090
Contig298_pilonG000010	Bryophyta	3208	Viridiplantae	33090
Contig301_pilonG000098	Bryophyta	3208	Viridiplantae	33090
Contig306_pilonG000069	Calohypnum plumiforme	98943	Viridiplantae	33090
Contig320_pilonG000082	Calohypnum plumiforme	98943	Viridiplantae	33090
Contig398_pilonG000067	Bryophyta	3208	Viridiplantae	33090
Contig40_pilonG000127	Calohypnum plumiforme	98943	Viridiplantae	33090
Contig484_pilonG000036	Calohypnum plumiforme	98943	Viridiplantae	33090
Contig534_pilonG000170	Bryophyta	3208	Viridiplantae	33090
Contig565_pilonG000033	Calohypnum plumiforme	98943	Viridiplantae	33090
Contig785_pilonG000003	Calohypnum plumiforme	98943	Viridiplantae	33090
Contig932_pilonG000006	Streptophytina	131221	Viridiplantae	33090
CYCAS_002517	Cycas panzhihuaensis	123604	Viridiplantae	33090
CYCAS_004375	Spermatophyta	58024	Viridiplantae	33090
CYCAS_005675	Streptophytina	131221	Viridiplantae	33090
CYCAS_023285	Streptophytina	131221	Viridiplantae	33090
CYCAS_031401	Streptophytina	131221	Viridiplantae	33090
DRNTG_34424.1	Dioscorea	4672	Viridiplantae	33090
GWHTABKY044079	Thinopyrum elongatum	4588	Viridiplantae	33090
Itaiw_v1_contig_129_t44955-RA	Isoetes taiwanensis	99432	Viridiplantae	33090
Itaiw_v1_scaffold_13_t11208-RA	Isoetes taiwanensis	99432	Viridiplantae	33090
Itaiw_v1_scaffold_15_t12101-RA	Tracheophyta	58023	Viridiplantae	33090
Itaiw_v1_scaffold_2_t02369-RA	Streptophytina	131221	Viridiplantae	33090
Itaiw_v1_scaffold_20_t15014-RA	Isoetes taiwanensis	99432	Viridiplantae	33090
Itaiw_v1_scaffold_21_t15524-RA	Lycopodiopsida	1521260	Viridiplantae	33090
Itaiw_v1_scaffold_33_t22082-RA	Lycopodiopsida	1521260	Viridiplantae	33090
Itaiw_v1_scaffold_42_t25697-RA	Lycopodiopsida	1521260	Viridiplantae	33090
Itaiw_v1_scaffold_47_t27426-RA	Polypodiopsida	241806	Viridiplantae	33090
Itaiw_v1_scaffold_59_t31287-RA	Isoetes taiwanensis	99432	Viridiplantae	33090
Itaiw_v1_scaffold_65_t32732-RA	Lycopodiopsida	1521260	Viridiplantae	33090
Itaiw_v1_scaffold_7_t06619-RA	Isoetes taiwanensis	99432	Viridiplantae	33090
Itaiw_v1_scaffold_71_t34085-RA	Isoetes taiwanensis	99432	Viridiplantae	33090
Itaiw_v1_scaffold_73_t34425-RA	Streptophytina	131221	Viridiplantae	33090
Itaiw_v1_scaffold_74_t34689-RA	Lycopodiopsida	1521260	Viridiplantae	33090
Itaiw_v1_scaffold_92_t36969-RA	Streptophytina	131221	Viridiplantae	33090
KYUSt_chr3.7283	Lolium	4520	Viridiplantae	33090
KYUSt_chr5.39490	Lolium	4520	Viridiplantae	33090
LSAT_2X76081	Lactuca sativa	4236	Viridiplantae	33090
Mapoly0003s0193.1	Marchantia polymorpha	3197	Viridiplantae	33090
Mapoly0004s0176.1	Marchantia polymorpha	3197	Viridiplantae	33090
Mapoly0006s0286.1	Marchantia polymorpha	3197	Viridiplantae	33090
Mapoly0027s0002.1	Marchantia polymorpha	3197	Viridiplantae	33090
Mapoly0031s0051.1	Marchantiophyta	3195	Viridiplantae	33090
Mapoly0041s0020.1	Marchantiophyta	3195	Viridiplantae	33090
Mapoly0050s0038.1	Marchantiophyta	3195	Viridiplantae	33090
Mapoly0055s0038.1	Marchantiophyta	3195	Viridiplantae	33090
Mapoly0064s0040.1	Marchantiophyta	3195	Viridiplantae	33090
Mapoly0066s0038.1	Marchantiophyta	3195	Viridiplantae	33090
Mapoly0075s0023.1	Embryophyta	3193	Viridiplantae	33090
Mapoly0080s0008.1	Marchantiophyta	3195	Viridiplantae	33090
Mapoly0090s0066.1	Streptophytina	131221	Viridiplantae	33090
Mapoly0094s0043.1	Streptophytina	131221	Viridiplantae	33090
Mapoly0130s0041.1	Marchantiophyta	3195	Viridiplantae	33090
Mapoly0138s0001.1	Embryophyta	3193	Viridiplantae	33090
Mapoly0138s0048.1	Streptophytina	131221	Viridiplantae	33090
Mapoly0167s0005.1	Marchantiophyta	3195	Viridiplantae	33090
Mapoly0173s0004.1	Marchantiophyta	3195	Viridiplantae	33090
Marpal_utg000019g0052861	Marchantia paleacea	56867	Viridiplantae	33090
Marpal_utg000024g0058971	Marchantiophyta	3195	Viridiplantae	33090
Marpal_utg000075g0125331	Streptophytina	131221	Viridiplantae	33090
Marpal_utg000077g0126911	Marchantiophyta	3195	Viridiplantae	33090
Marpal_utg000079g0131381	Marchantiophyta	3195	Viridiplantae	33090
Marpal_utg000093g0145001	Marchantiophyta	3195	Viridiplantae	33090
Marpal_utg000151g0180381	Marchantiophyta	3195	Viridiplantae	33090
Poh0024300.1	Bryophyta	3208	Viridiplantae	33090
Poh0039380.1	Bryophyta	3208	Viridiplantae	33090
Poh0043430.1	Pohlia nutans	140635	Viridiplantae	33090
Poh0051380.1	Pohlia nutans	140635	Viridiplantae	33090
Poh0059990.1	Pohlia nutans	140635	Viridiplantae	33090
Poh0074950.1	Streptophytina	131221	Viridiplantae	33090
Poh0082010.1	Bryophyta	3208	Viridiplantae	33090
Poh0089340.1	Bryophyta	3208	Viridiplantae	33090
Poh0117370.1	Embryophyta	3193	Viridiplantae	33090
Poh0118530.1	Bryophyta	3208	Viridiplantae	33090
Poh0124090.1	Bryophyta	3208	Viridiplantae	33090
Poh0125560.1	Bryophyta	3208	Viridiplantae	33090
Poh0136070.1	Pohlia nutans	140635	Viridiplantae	33090
Poh0136080.1	Pohlia nutans	140635	Viridiplantae	33090
Poh0155910.1	Bryophyta	3208	Viridiplantae	33090
Poh0167410.1	Bryophyta	3208	Viridiplantae	33090
Poh0179450.1	Streptophytina	131221	Viridiplantae	33090
Poh0179510.1	Bryophyta	3208	Viridiplantae	33090
Poh0183210.1	Bryophyta	3208	Viridiplantae	33090
Poh0194540.1	Pohlia nutans	140635	Viridiplantae	33090
Poh0218810.1	Bryophyta	3208	Viridiplantae	33090
Poh0233360.1	Pohlia nutans	140635	Viridiplantae	33090
Poh0238070.1	Pohlia nutans	140635	Viridiplantae	33090
Poh0240000.1	Bryophyta	3208	Viridiplantae	33090
Poh0247310.1	Pohlia nutans	140635	Viridiplantae	33090
Poh0290450.1	Bryophyta	3208	Viridiplantae	33090
Poh0305780.1	Pohlia nutans	140635	Viridiplantae	33090
Poh0307180.1	Bryophyta	3208	Viridiplantae	33090
Poh0308880.1	Bryophyta	3208	Viridiplantae	33090
Poh0349360.1	Bryophyta	3208	Viridiplantae	33090
Pp3c1_10590V3.1	Bryophyta	3208	Viridiplantae	33090
Pp3c1_12610V3.1	Streptophytina	131221	Viridiplantae	33090
Pp3c1_33480V3.1	Streptophytina	131221	Viridiplantae	33090
Pp3c11_11540V3.1	Bryophyta	3208	Viridiplantae	33090
Pp3c13_13150V3.1	Streptophytina	131221	Viridiplantae	33090
Pp3c13_21440V3.1	Bryophyta	3208	Viridiplantae	33090
Pp3c13_910V3.1	Bryophyta	3208	Viridiplantae	33090
Pp3c15_18560V3.1	Bryophyta	3208	Viridiplantae	33090
Pp3c15_6400V3.1	Bryophyta	3208	Viridiplantae	33090
Pp3c16_3090V3.1	Bryophyta	3208	Viridiplantae	33090
Pp3c16_6040V3.1	Bryophyta	3208	Viridiplantae	33090
Pp3c2_16120V3.1	Streptophytina	131221	Viridiplantae	33090
Pp3c2_19950V3.1	Bryophyta	3208	Viridiplantae	33090
Pp3c20_11510V3.1	Bryophyta	3208	Viridiplantae	33090
Pp3c20_23580V3.1	Embryophyta	3193	Viridiplantae	33090
Pp3c20_2930V3.1	Bryophyta	3208	Viridiplantae	33090
Pp3c21_18430V3.1	Bryophyta	3208	Viridiplantae	33090
Pp3c22_17530V3.1	Bryophyta	3208	Viridiplantae	33090
Pp3c23_17230V3.1	Bryophyta	3208	Viridiplantae	33090
Pp3c23_21540V3.1	Bryophyta	3208	Viridiplantae	33090
Pp3c24_20230V3.1	Bryophyta	3208	Viridiplantae	33090
Pp3c24_8280V3.1	Bryophyta	3208	Viridiplantae	33090
Pp3c25_14840V3.1	Bryophyta	3208	Viridiplantae	33090
Pp3c25_2990V3.1	Physcomitrium patens	3218	Viridiplantae	33090
Pp3c26_120V3.1	Streptophytina	131221	Viridiplantae	33090
Pp3c26_1680V3.1	Streptophytina	131221	Viridiplantae	33090
Pp3c27_8560V3.1	Bryophyta	3208	Viridiplantae	33090
Pp3c27_8580V3.1	Bryophyta	3208	Viridiplantae	33090
Pp3c27_8610V3.1	Bryophyta	3208	Viridiplantae	33090
Pp3c3_31120V3.1	Bryophyta	3208	Viridiplantae	33090
Pp3c4_10280V3.1	Streptophytina	131221	Viridiplantae	33090
Pp3c5_4760V3.1	Streptophytina	131221	Viridiplantae	33090
Pp3c8_12680V3.1	Streptophytina	131221	Viridiplantae	33090
Pp3c8_22202V3.1	Bryophyta	3208	Viridiplantae	33090
PtXG54040.1	Streptophytina	131221	Viridiplantae	33090
Sacu_v1.1_s0008.g004189	Streptophytina	131221	Viridiplantae	33090
Sacu_v1.1_s0014.g006254	Polypodiopsida	241806	Viridiplantae	33090
Sacu_v1.1_s0057.g014754	Polypodiopsida	241806	Viridiplantae	33090
Sacu_v1.1_s0134.g022318	Polypodiopsida	241806	Viridiplantae	33090
Sacu_v1.1_s0182.g024901	Polypodiopsida	241806	Viridiplantae	33090
Sacu_v1.1_s0220.g026167	Polypodiopsida	241806	Viridiplantae	33090
Sc_s1_331868	Syntrichia caninervis	200751	Viridiplantae	33090
Sc_s11_10576757	Streptophytina	131221	Viridiplantae	33090
Sc_s11_1846260	Bryophyta	3208	Viridiplantae	33090
Sc_s8_20786084	Bryophyta	3208	Viridiplantae	33090
SESE_034737	Streptophytina	131221	Viridiplantae	33090
Sphfalx01G207200.1	Streptophytina	131221	Viridiplantae	33090
Sphfalx03G002900.1	Embryophyta	3193	Viridiplantae	33090
Sphfalx04G020700.1	Sphagnum	13804	Viridiplantae	33090
Sphfalx05G101500.2	Streptophytina	131221	Viridiplantae	33090
Sphfalx08G102200.1	Sphagnum	13804	Viridiplantae	33090
Sphfalx10G112400.1	Sphagnum	13804	Viridiplantae	33090
Sphfalx14G022100.2	Bryophyta	3208	Viridiplantae	33090
Sphfalx15G027400.1	Sphagnum fallax	53036	Viridiplantae	33090
Sphfalx16G001300.1	Sphagnum	13804	Viridiplantae	33090
Sphmag04G041500.2	Sphagnum	13804	Viridiplantae	33090
Sphmag04G093100.1	Lycopodiopsida	1521260	Viridiplantae	33090
Sphmag11G059000.6	Bryophyta	3208	Viridiplantae	33090
Sphmag12G107400.2	Streptophytina	131221	Viridiplantae	33090
Sphmag15G092600.1	Bryophyta	3208	Viridiplantae	33090
Sphmag16G067900.2	Streptophytina	131221	Viridiplantae	33090
Sphmag17G037800.1	Sphagnum	13804	Viridiplantae	33090
Sphmag19G000700.1	Bryophyta	3208	Viridiplantae	33090
Tawa019950	Streptophytina	131221	Viridiplantae	33090
Tawa135100	Streptophytina	131221	Viridiplantae	33090
Tawa235820	Streptophytina	131221	Viridiplantae	33090
Tawa335020	Streptophytina	131221	Viridiplantae	33090
Tawa433000	Spermatophyta	58024	Viridiplantae	33090
TnS000152177t04	Streptophytina	131221	Viridiplantae	33090
TnS000801635t02	Streptophytina	131221	Viridiplantae	33090
TSP4A01G326700.1	Triticeae	147389	Viridiplantae	33090
W.mirabilis.06265	Tracheophyta	58023	Viridiplantae	33090
W.mirabilis.13971	Streptophytina	131221	Viridiplantae	33090
W.mirabilis.22139	Streptophytina	131221	Viridiplantae	33090
W.mirabilis.24886	Streptophytina	131221	Viridiplantae	33090
XM_024684288.1	Streptophytina	131221	Viridiplantae	33090
Dicom.03G001600.1	Diphasiastrum complanatum	34168	Viridiplantae	33090
Dicom.03G075900.2	Diphasiastrum complanatum	34168	Viridiplantae	33090
Dicom.06G081500.1	Streptophytina	131221	Viridiplantae	33090
Dicom.07G011500.1	Diphasiastrum complanatum	34168	Viridiplantae	33090
Dicom.09G012900.1	Diphasiastrum complanatum	34168	Viridiplantae	33090
Dicom.12G101300.1	Diphasiastrum complanatum	34168	Viridiplantae	33090
Dicom.15G007600.2	Streptophytina	131221	Viridiplantae	33090
Dicom.18G040100.1	Tracheophyta	58023	Viridiplantae	33090
Dicom.19G077500.1	Diphasiastrum complanatum	34168	Viridiplantae	33090
Dicom.20G030000.1	Streptophytina	131221	Viridiplantae	33090
Dicom.21G073900.1	Diphasiastrum complanatum	34168	Viridiplantae	33090
Dicom.22G008000.1	Diphasiastrum complanatum	34168	Viridiplantae	33090
Dicom.23G055000.2	Diphasiastrum complanatum	34168	Viridiplantae	33090
Dicom.Y299000.1	Streptophytina	131221	Viridiplantae	33090
DUH021180.1	Rhododendron	4346	Viridiplantae	33090
DVH24_028740	Malus	3749	Viridiplantae	33090
GSCOC_T00008925001	Coffea	13442	Viridiplantae	33090
LOC124682533	Lolium	4520	Viridiplantae	33090
Sc_g03870	Bryophyta	3208	Viridiplantae	33090
Sc_g06435	Bryophyta	3208	Viridiplantae	33090
Sc_g13860	Syntrichia caninervis	200751	Viridiplantae	33090
Spolyrhiza9509_20150416_T11256A	Araceae	4454	Viridiplantae	33090
OG5_172581	Chlorophyta	3041	Viridiplantae	33090
OG5_171013	Streptophyta	35493	Viridiplantae	33090
OG5_171000	Chlorophyta	3041	Viridiplantae	33090
OG5_169929	Streptophyta	35493	Viridiplantae	33090
OG5_169867	Streptophyta	35493	Viridiplantae	33090
OG5_164913	Chlorophyta	3041	Viridiplantae	33090
OG5_164717	Streptophyta	35493	Viridiplantae	33090
OG5_164496	Streptophyta	35493	Viridiplantae	33090
OG5_164435	Streptophyta	35493	Viridiplantae	33090
OG5_164368	Streptophyta	35493	Viridiplantae	33090
OG5_164340	Streptophyta	35493	Viridiplantae	33090
OG5_164059	Streptophyta	35493	Viridiplantae	33090
OG5_163932	Chlorophyta	3041	Viridiplantae	33090
OG5_163665	Streptophyta	35493	Viridiplantae	33090
OG5_163659	Streptophyta	35493	Viridiplantae	33090
OG5_163261	Streptophyta	35493	Viridiplantae	33090
OG5_163173	Streptophyta	35493	Viridiplantae	33090
OG5_161978	Streptophyta	35493	Viridiplantae	33090
OG5_161533	Chlorophyta	3041	Viridiplantae	33090
OG5_161370	Chlorophyta	3041	Viridiplantae	33090
OG5_160488	Streptophyta	35493	Viridiplantae	33090
OG5_160425	Streptophyta	35493	Viridiplantae	33090
OG5_160163	Chlorophyta	3041	Viridiplantae	33090
OG5_159898	Streptophyta	35493	Viridiplantae	33090
OG5_159716	Streptophyta	35493	Viridiplantae	33090
OG5_156559	Streptophyta	35493	Viridiplantae	33090
OG5_156555	Streptophyta	35493	Viridiplantae	33090
OG5_155952	Streptophyta	35493	Viridiplantae	33090
OG5_154999	Streptophyta	35493	Viridiplantae	33090
OG5_153406	Streptophyta	35493	Viridiplantae	33090
OG5_153251	Streptophyta	35493	Viridiplantae	33090
OG5_153241	Streptophyta	35493	Viridiplantae	33090
OG5_152613	Chlorophyta	3041	Viridiplantae	33090
OG5_152561	Streptophyta	35493	Viridiplantae	33090
OG5_152555	Streptophyta	35493	Viridiplantae	33090
OG5_152385	Streptophyta	35493	Viridiplantae	33090
OG5_150399	Streptophyta	35493	Viridiplantae	33090
OG5_150398	Streptophyta	35493	Viridiplantae	33090
OG5_150337	Streptophyta	35493	Viridiplantae	33090
OG5_150096	Streptophyta	35493	Viridiplantae	33090
OG5_149797	Streptophyta	35493	Viridiplantae	33090
OG5_149457	Streptophyta	35493	Viridiplantae	33090
OG5_147249	Streptophyta	35493	Viridiplantae	33090
OG5_147229	Streptophyta	35493	Viridiplantae	33090
OG5_147212	Streptophyta	35493	Viridiplantae	33090
OG5_147141	Streptophyta	35493	Viridiplantae	33090
OG5_144998	Streptophyta	35493	Viridiplantae	33090
OG5_144960	Streptophyta	35493	Viridiplantae	33090
OG5_144897	Streptophyta	35493	Viridiplantae	33090
OG5_144431	Streptophyta	35493	Viridiplantae	33090
OG5_142333	Streptophyta	35493	Viridiplantae	33090
OG5_141642	Streptophyta	35493	Viridiplantae	33090
OG5_141641	Streptophyta	35493	Viridiplantae	33090
OG5_141558	Streptophyta	35493	Viridiplantae	33090
OG5_141293	Streptophyta	35493	Viridiplantae	33090
OG5_141283	Streptophyta	35493	Viridiplantae	33090
OG5_140466	Streptophyta	35493	Viridiplantae	33090
OG5_140199	Streptophyta	35493	Viridiplantae	33090
OG5_139533	Streptophyta	35493	Viridiplantae	33090
OG5_139531	Streptophyta	35493	Viridiplantae	33090
OG5_138075	Streptophyta	35493	Viridiplantae	33090
OG5_137456	Streptophyta	35493	Viridiplantae	33090
OG5_137382	Streptophyta	35493	Viridiplantae	33090
OG5_137068	Streptophyta	35493	Viridiplantae	33090
OG5_136946	Streptophyta	35493	Viridiplantae	33090
OG5_136476	Streptophyta	35493	Viridiplantae	33090
OG5_136213	Streptophyta	35493	Viridiplantae	33090
OG5_136083	Streptophyta	35493	Viridiplantae	33090
OG5_135385	Streptophyta	35493	Viridiplantae	33090
OG5_134571	Chlorophyta	3041	Viridiplantae	33090
OG5_134566	Streptophyta	35493	Viridiplantae	33090
OG5_134491	Streptophyta	35493	Viridiplantae	33090
OG5_132925	Streptophyta	35493	Viridiplantae	33090
OG5_132920	Streptophyta	35493	Viridiplantae	33090
OG5_132565	Streptophyta	35493	Viridiplantae	33090
OG5_132080	Streptophyta	35493	Viridiplantae	33090
OG5_131993	Streptophyta	35493	Viridiplantae	33090
OG5_131894	Streptophyta	35493	Viridiplantae	33090
OG5_131873	Streptophyta	35493	Viridiplantae	33090
OG5_131740	Streptophyta	35493	Viridiplantae	33090
OG5_131696	Streptophyta	35493	Viridiplantae	33090
OG5_131675	Streptophyta	35493	Viridiplantae	33090
OG5_131515	Streptophyta	35493	Viridiplantae	33090
OG5_131049	Streptophyta	35493	Viridiplantae	33090
OG5_130126	Streptophyta	35493	Viridiplantae	33090
OG5_129982	Streptophyta	35493	Viridiplantae	33090
Physcomitrium_patens-Pp3c5_13930V3.1.p	Streptophyta	35493	Viridiplantae	33090
Klebsormidium_nitens-lunzao_knT005091.1	Streptophyta	35493	Viridiplantae	33090
Mesostigma_viride-Mesvi403S05824	Streptophyta	35493	Viridiplantae	33090
Mesostigma_viride-Mesvi22S04411	Streptophyta	35493	Viridiplantae	33090
Klebsormidium_nitens-lunzao_knT017907.1	Streptophyta	35493	Viridiplantae	33090
Klebsormidium_nitens-lunzao_knT010436.1	Streptophyta	35493	Viridiplantae	33090
Klebsormidium_nitens-lunzao_knT009380.1	Streptophyta	35493	Viridiplantae	33090
Mesostigma_viride-Mesvi685S07583	Streptophyta	35493	Viridiplantae	33090
Klebsormidium_nitens-lunzao_knT016629.1	Streptophyta	35493	Viridiplantae	33090
Klebsormidium_nitens-lunzao_knT010029.1	Streptophyta	35493	Viridiplantae	33090
Mesostigma_viride-Mesvi651S07387	Streptophyta	35493	Viridiplantae	33090
Mesostigma_viride-Mesvi1083S00041	Streptophyta	35493	Viridiplantae	33090
Klebsormidium_nitens-lunzao_knT022064.1	Streptophyta	35493	Viridiplantae	33090
Klebsormidium_nitens-lunzao_knT011275.2	Streptophyta	35493	Viridiplantae	33090
Klebsormidium_nitens-lunzao_knT017097.1	Streptophyta	35493	Viridiplantae	33090
Klebsormidium_nitens-lunzao_knT007155.1	Streptophyta	35493	Viridiplantae	33090
Mesostigma_viride-Mesvi879S09668	Streptophyta	35493	Viridiplantae	33090
Mesostigma_viride-Mesvi344S09372	Streptophyta	35493	Viridiplantae	33090
Klebsormidium_nitens-lunzao_knT008790.1	Streptophyta	35493	Viridiplantae	33090
Mesostigma_viride-Mesvi1472S02949	Streptophyta	35493	Viridiplantae	33090
Klebsormidium_nitens-lunzao_knT022628.1	Streptophyta	35493	Viridiplantae	33090
Mesostigma_viride-Mesvi72S07842	Streptophyta	35493	Viridiplantae	33090
Klebsormidium_nitens-lunzao_knT016182.1	Streptophyta	35493	Viridiplantae	33090
Physcomitrium_patens-Pp3c7_6070V3.1.p	Streptophyta	35493	Viridiplantae	33090
Klebsormidium_nitens-lunzao_knT022058.1	Streptophyta	35493	Viridiplantae	33090
Mesostigma_viride-Mesvi378S05600	Streptophyta	35493	Viridiplantae	33090
Klebsormidium_nitens-lunzao_knT010604.1	Streptophyta	35493	Viridiplantae	33090
Klebsormidium_nitens-lunzao_knT016156.1	Streptophyta	35493	Viridiplantae	33090
Mesostigma_viride-Mesvi265S04742	Streptophyta	35493	Viridiplantae	33090
Mesostigma_viride-Mesvi684S07579	Streptophyta	35493	Viridiplantae	33090
Mesostigma_viride-Mesvi1256S02282	Streptophyta	35493	Viridiplantae	33090
Mesostigma_viride-Mesvi1636S03394	Streptophyta	35493	Viridiplantae	33090
Mesostigma_viride-Mesvi841S08374	Streptophyta	35493	Viridiplantae	33090
Klebsormidium_nitens-lunzao_knT014085.1	Streptophyta	35493	Viridiplantae	33090
Mesostigma_viride-Mesvi101S01422	Streptophyta	35493	Viridiplantae	33090
Mesostigma_viride-Mesvi697S07638	Streptophyta	35493	Viridiplantae	33090
Mesostigma_viride-Mesvi477S06343	Streptophyta	35493	Viridiplantae	33090
Klebsormidium_nitens-lunzao_knT006374.1	Streptophyta	35493	Viridiplantae	33090
Klebsormidium_nitens-lunzao_knT013970.1	Streptophyta	35493	Viridiplantae	33090
Mesostigma_viride-Mesvi844S08386	Streptophyta	35493	Viridiplantae	33090
Klebsormidium_nitens-lunzao_knT011725.1	Streptophyta	35493	Viridiplantae	33090
Klebsormidium_nitens-lunzao_knT021697.1	Streptophyta	35493	Viridiplantae	33090
Klebsormidium_nitens-lunzao_knT015922.1	Streptophyta	35493	Viridiplantae	33090
Klebsormidium_nitens-lunzao_knT009985.1	Streptophyta	35493	Viridiplantae	33090
Klebsormidium_nitens-lunzao_knT011121.1	Streptophyta	35493	Viridiplantae	33090
Mesostigma_viride-Mesvi29S09352	Streptophyta	35493	Viridiplantae	33090
Mesostigma_viride-Mesvi883S08560	Streptophyta	35493	Viridiplantae	33090
Klebsormidium_nitens-lunzao_knT014000.1	Streptophyta	35493	Viridiplantae	33090
Mesostigma_viride-Mesvi72S07848	Streptophyta	35493	Viridiplantae	33090
Mesostigma_viride-Mesvi578S06963	Streptophyta	35493	Viridiplantae	33090
Mesostigma_viride-Mesvi841S08376	Streptophyta	35493	Viridiplantae	33090
Mesostigma_viride-Mesvi6735S00808	Streptophyta	35493	Viridiplantae	33090
Klebsormidium_nitens-lunzao_knT006211.1	Streptophyta	35493	Viridiplantae	33090
Klebsormidium_nitens-lunzao_knT005661.1	Streptophyta	35493	Viridiplantae	33090
Mesostigma_viride-Mesvi66S07490	Streptophyta	35493	Viridiplantae	33090
Mesostigma_viride-Mesvi668S07474	Streptophyta	35493	Viridiplantae	33090
Klebsormidium_nitens-lunzao_knT006805.1	Streptophyta	35493	Viridiplantae	33090
Mesostigma_viride-Mesvi1158S01925	Streptophyta	35493	Viridiplantae	33090
Mesostigma_viride-Mesvi438S06063	Streptophyta	35493	Viridiplantae	33090
Klebsormidium_nitens-lunzao_knT013808.1	Streptophyta	35493	Viridiplantae	33090
Mesostigma_viride-Mesvi1409S02773	Streptophyta	35493	Viridiplantae	33090
Klebsormidium_nitens-lunzao_knT002002.1	Streptophyta	35493	Viridiplantae	33090
Klebsormidium_nitens-lunzao_knT002763.1	Streptophyta	35493	Viridiplantae	33090
Mesostigma_viride-Mesvi40S05864	Streptophyta	35493	Viridiplantae	33090
Mesotaenium_endlicherianum-ME000422S07074	Streptophyta	35493	Viridiplantae	33090
Mesostigma_viride-Mesvi679S07536	Streptophyta	35493	Viridiplantae	33090
Mesostigma_viride-Mesvi665S07464	Streptophyta	35493	Viridiplantae	33090
Klebsormidium_nitens-lunzao_knT004280.1	Streptophyta	35493	Viridiplantae	33090
Klebsormidium_nitens-lunzao_knT010917.1	Streptophyta	35493	Viridiplantae	33090
Klebsormidium_nitens-lunzao_knT001997.1	Streptophyta	35493	Viridiplantae	33090
Klebsormidium_nitens-lunzao_knT017752.1	Streptophyta	35493	Viridiplantae	33090
Mesotaenium_endlicherianum-ME000076S09697	Streptophyta	35493	Viridiplantae	33090
Mesostigma_viride-Mesvi1083S01647	Streptophyta	35493	Viridiplantae	33090
Klebsormidium_nitens-lunzao_knT013408.1	Streptophyta	35493	Viridiplantae	33090
Klebsormidium_nitens-lunzao_knT004787.1	Streptophyta	35493	Viridiplantae	33090
Mesostigma_viride-Mesvi739S07892	Streptophyta	35493	Viridiplantae	33090
Mesostigma_viride-Mesvi796S00868	Streptophyta	35493	Viridiplantae	33090
Klebsormidium_nitens-lunzao_knT000621.1	Streptophyta	35493	Viridiplantae	33090
Klebsormidium_nitens-lunzao_knT013121.1	Streptophyta	35493	Viridiplantae	33090
Mesostigma_viride-Mesvi1292S02412	Streptophyta	35493	Viridiplantae	33090
Mesostigma_viride-Mesvi201S09269	Streptophyta	35493	Viridiplantae	33090
Klebsormidium_nitens-lunzao_knT018127.1	Streptophyta	35493	Viridiplantae	33090
Klebsormidium_nitens-lunzao_knT007878.1	Streptophyta	35493	Viridiplantae	33090
Klebsormidium_nitens-lunzao_knT018398.1	Streptophyta	35493	Viridiplantae	33090
Klebsormidium_nitens-lunzao_knT011178.1	Streptophyta	35493	Viridiplantae	33090
Klebsormidium_nitens-lunzao_knT018149.1	Streptophyta	35493	Viridiplantae	33090
Klebsormidium_nitens-lunzao_knT006732.1	Streptophyta	35493	Viridiplantae	33090
Klebsormidium_nitens-lunzao_knT010849.1	Streptophyta	35493	Viridiplantae	33090
Klebsormidium_nitens-lunzao_knT006582.1	Streptophyta	35493	Viridiplantae	33090
Klebsormidium_nitens-lunzao_knT011917.1	Streptophyta	35493	Viridiplantae	33090
Klebsormidium_nitens-lunzao_knT011703.1	Streptophyta	35493	Viridiplantae	33090
Klebsormidium_nitens-lunzao_knT007984.1	Streptophyta	35493	Viridiplantae	33090
Klebsormidium_nitens-lunzao_knT002075.1	Streptophyta	35493	Viridiplantae	33090
Klebsormidium_nitens-lunzao_knT014560.1	Streptophyta	35493	Viridiplantae	33090
Klebsormidium_nitens-lunzao_knT010444.1	Streptophyta	35493	Viridiplantae	33090
Klebsormidium_nitens-lunzao_knT010565.1	Streptophyta	35493	Viridiplantae	33090
Klebsormidium_nitens-lunzao_knT020970.1	Streptophyta	35493	Viridiplantae	33090
Klebsormidium_nitens-lunzao_knT008043.1	Streptophyta	35493	Viridiplantae	33090
Klebsormidium_nitens-lunzao_knT003606.1	Streptophyta	35493	Viridiplantae	33090
Klebsormidium_nitens-lunzao_knT013245.1	Streptophyta	35493	Viridiplantae	33090
Klebsormidium_nitens-lunzao_knT012312.1	Streptophyta	35493	Viridiplantae	33090
Klebsormidium_nitens-lunzao_knT022081.1	Streptophyta	35493	Viridiplantae	33090
Klebsormidium_nitens-lunzao_knT014977.1	Streptophyta	35493	Viridiplantae	33090
Klebsormidium_nitens-lunzao_knT003038.1	Streptophyta	35493	Viridiplantae	33090
Klebsormidium_nitens-lunzao_knT003037.1	Streptophyta	35493	Viridiplantae	33090
Klebsormidium_nitens-lunzao_knT011428.1	Streptophyta	35493	Viridiplantae	33090
Klebsormidium_nitens-lunzao_knT019833.1	Streptophyta	35493	Viridiplantae	33090
Klebsormidium_nitens-lunzao_knT022012.1	Streptophyta	35493	Viridiplantae	33090
Klebsormidium_nitens-lunzao_knT021539.1	Streptophyta	35493	Viridiplantae	33090
Klebsormidium_nitens-lunzao_knT017075.1	Streptophyta	35493	Viridiplantae	33090
Klebsormidium_nitens-lunzao_knT017736.1	Streptophyta	35493	Viridiplantae	33090
Klebsormidium_nitens-lunzao_knT021003.1	Streptophyta	35493	Viridiplantae	33090
Klebsormidium_nitens-lunzao_knT013267.1	Streptophyta	35493	Viridiplantae	33090
Klebsormidium_nitens-lunzao_knT019391.1	Streptophyta	35493	Viridiplantae	33090
Klebsormidium_nitens-lunzao_knT017975.1	Streptophyta	35493	Viridiplantae	33090
Klebsormidium_nitens-lunzao_knT008432.1	Streptophyta	35493	Viridiplantae	33090
Klebsormidium_nitens-lunzao_knT006181.1	Streptophyta	35493	Viridiplantae	33090
Klebsormidium_nitens-lunzao_knT003351.1	Streptophyta	35493	Viridiplantae	33090
Klebsormidium_nitens-lunzao_knT003509.1	Streptophyta	35493	Viridiplantae	33090
Klebsormidium_nitens-lunzao_knT006710.1	Streptophyta	35493	Viridiplantae	33090
Klebsormidium_nitens-lunzao_knT007877.1	Streptophyta	35493	Viridiplantae	33090
Klebsormidium_nitens-lunzao_knT017066.1	Streptophyta	35493	Viridiplantae	33090
Klebsormidium_nitens-lunzao_knT015946.1	Streptophyta	35493	Viridiplantae	33090
Klebsormidium_nitens-lunzao_knT008637.1	Streptophyta	35493	Viridiplantae	33090
Klebsormidium_nitens-lunzao_knT015684.1	Streptophyta	35493	Viridiplantae	33090
Klebsormidium_nitens-lunzao_knT012826.1	Streptophyta	35493	Viridiplantae	33090
Klebsormidium_nitens-lunzao_knT015972.1	Streptophyta	35493	Viridiplantae	33090
Klebsormidium_nitens-lunzao_knT006764.1	Streptophyta	35493	Viridiplantae	33090
Klebsormidium_nitens-lunzao_knT009972.1	Streptophyta	35493	Viridiplantae	33090
Klebsormidium_nitens-lunzao_knT005283.1	Streptophyta	35493	Viridiplantae	33090
Klebsormidium_nitens-lunzao_knT005114.1	Streptophyta	35493	Viridiplantae	33090
Klebsormidium_nitens-lunzao_knT022770.1	Streptophyta	35493	Viridiplantae	33090
Klebsormidium_nitens-lunzao_knT020895.1	Streptophyta	35493	Viridiplantae	33090
Klebsormidium_nitens-lunzao_knT010157.1	Streptophyta	35493	Viridiplantae	33090
Klebsormidium_nitens-lunzao_knT003545.1	Streptophyta	35493	Viridiplantae	33090
Klebsormidium_nitens-lunzao_knT002065.1	Streptophyta	35493	Viridiplantae	33090
Klebsormidium_nitens-lunzao_knT017253.1	Streptophyta	35493	Viridiplantae	33090
Klebsormidium_nitens-lunzao_knT020118.1	Streptophyta	35493	Viridiplantae	33090
Klebsormidium_nitens-lunzao_knT020795.1	Streptophyta	35493	Viridiplantae	33090
Klebsormidium_nitens-lunzao_knT019229.1	Streptophyta	35493	Viridiplantae	33090
Klebsormidium_nitens-lunzao_knT007041.1	Streptophyta	35493	Viridiplantae	33090
Klebsormidium_nitens-lunzao_knT020837.1	Streptophyta	35493	Viridiplantae	33090
Klebsormidium_nitens-lunzao_knT008918.1	Streptophyta	35493	Viridiplantae	33090
Klebsormidium_nitens-lunzao_knT014203.1	Streptophyta	35493	Viridiplantae	33090
Klebsormidium_nitens-lunzao_knT013912.1	Streptophyta	35493	Viridiplantae	33090
Klebsormidium_nitens-lunzao_knT002173.1	Streptophyta	35493	Viridiplantae	33090
Klebsormidium_nitens-lunzao_knT012408.1	Streptophyta	35493	Viridiplantae	33090
Physcomitrium_patens-Pp3c6_1130V3.1.p	Streptophyta	35493	Viridiplantae	33090
Klebsormidium_nitens-lunzao_knT016115.1	Streptophyta	35493	Viridiplantae	33090
Klebsormidium_nitens-lunzao_knT022369.1	Streptophyta	35493	Viridiplantae	33090
Klebsormidium_nitens-lunzao_knT018381.1	Streptophyta	35493	Viridiplantae	33090
Klebsormidium_nitens-lunzao_knT006830.1	Streptophyta	35493	Viridiplantae	33090
Klebsormidium_nitens-lunzao_knT007423.1	Streptophyta	35493	Viridiplantae	33090
Klebsormidium_nitens-lunzao_knT022063.1	Streptophyta	35493	Viridiplantae	33090
Klebsormidium_nitens-lunzao_knT007401.1	Streptophyta	35493	Viridiplantae	33090
Klebsormidium_nitens-lunzao_knT008639.1	Streptophyta	35493	Viridiplantae	33090
Klebsormidium_nitens-lunzao_knT017608.1	Streptophyta	35493	Viridiplantae	33090
Klebsormidium_nitens-lunzao_knT019851.1	Streptophyta	35493	Viridiplantae	33090
Physcomitrium_patens-Pp3c16_20960V3.1.p	Embryophyta	3193	Viridiplantae	33090
Physcomitrium_patens-Pp3c9_11010V3.1.p	Embryophyta	3193	Viridiplantae	33090
Physcomitrium_patens-Pp3c20_17520V3.1.p	Embryophyta	3193	Viridiplantae	33090
Anthoceros_angustus-AANG010645	Embryophyta	3193	Viridiplantae	33090
Anthoceros_angustus-AANG001268	Embryophyta	3193	Viridiplantae	33090
Physcomitrium_patens-Pp3c21_17350V3.1.p	Embryophyta	3193	Viridiplantae	33090
Anthoceros_angustus-AANG007484	Embryophyta	3193	Viridiplantae	33090
Anthoceros_angustus-AANG004570	Embryophyta	3193	Viridiplantae	33090
Anthoceros_angustus-AANG010622	Embryophyta	3193	Viridiplantae	33090
Physcomitrium_patens-Pp3c3_37310V3.1.p	Embryophyta	3193	Viridiplantae	33090
Anthoceros_angustus-AANG001339	Embryophyta	3193	Viridiplantae	33090
Marchantia_polymorpha-Mapoly0001s0075.1.p	Embryophyta	3193	Viridiplantae	33090
Physcomitrium_patens-Pp3c16_25330V3.1.p	Embryophyta	3193	Viridiplantae	33090
Anthoceros_angustus-AANG011785	Embryophyta	3193	Viridiplantae	33090
Physcomitrium_patens-Pp3c6_19310V3.1.p	Embryophyta	3193	Viridiplantae	33090
Anthoceros_angustus-AANG012758	Embryophyta	3193	Viridiplantae	33090
Anthoceros_angustus-AANG004547	Embryophyta	3193	Viridiplantae	33090
Marchantia_polymorpha-Mapoly0027s0027.1.p	Embryophyta	3193	Viridiplantae	33090
Marchantia_polymorpha-Mapoly0071s0036.1.p	Embryophyta	3193	Viridiplantae	33090
Physcomitrium_patens-Pp3c24_13190V3.1.p	Embryophyta	3193	Viridiplantae	33090
Marchantia_polymorpha-Mapoly0024s0022.1.p	Embryophyta	3193	Viridiplantae	33090
Marchantia_polymorpha-Mapoly0027s0054.1.p	Embryophyta	3193	Viridiplantae	33090
Physcomitrium_patens-Pp3c12_4290V3.1.p	Embryophyta	3193	Viridiplantae	33090
Marchantia_polymorpha-Mapoly0002s0252.1.p	Embryophyta	3193	Viridiplantae	33090
Marchantia_polymorpha-Mapoly0257s0001.1.p	Embryophyta	3193	Viridiplantae	33090
Anthoceros_angustus-AANG011648	Embryophyta	3193	Viridiplantae	33090
Anthoceros_angustus-AANG001820	Embryophyta	3193	Viridiplantae	33090
Marchantia_polymorpha-Mapoly0001s0381.1.p	Embryophyta	3193	Viridiplantae	33090
Physcomitrium_patens-Pp3c20_21890V3.1.p	Embryophyta	3193	Viridiplantae	33090
Marchantia_polymorpha-Mapoly0020s0006.1.p	Embryophyta	3193	Viridiplantae	33090
Physcomitrium_patens-Pp3c8_21770V3.1.p	Embryophyta	3193	Viridiplantae	33090
Physcomitrium_patens-Pp3c14_18250V3.1.p	Embryophyta	3193	Viridiplantae	33090
Anthoceros_angustus-AANG006470	Embryophyta	3193	Viridiplantae	33090
Marchantia_polymorpha-Mapoly0151s0026.1.p	Embryophyta	3193	Viridiplantae	33090
Marchantia_polymorpha-Mapoly0074s0030.1.p	Embryophyta	3193	Viridiplantae	33090
Anthoceros_angustus-AANG005204	Embryophyta	3193	Viridiplantae	33090
Anthoceros_angustus-AANG002504	Embryophyta	3193	Viridiplantae	33090
Anthoceros_angustus-AANG010513	Embryophyta	3193	Viridiplantae	33090
Physcomitrium_patens-Pp3c8_970V3.1.p	Embryophyta	3193	Viridiplantae	33090
Marchantia_polymorpha-Mapoly0009s0084.1.p	Embryophyta	3193	Viridiplantae	33090
Marchantia_polymorpha-Mapoly0028s0088.1.p	Embryophyta	3193	Viridiplantae	33090
Marchantia_polymorpha-Mapoly0132s0028.1.p	Embryophyta	3193	Viridiplantae	33090
Physcomitrium_patens-Pp3c6_26390V3.1.p	Embryophyta	3193	Viridiplantae	33090
Anthoceros_angustus-AANG010440	Embryophyta	3193	Viridiplantae	33090
Marchantia_polymorpha-Mapoly0012s0077.1.p	Embryophyta	3193	Viridiplantae	33090
Physcomitrium_patens-Pp3c12_23820V3.1.p	Embryophyta	3193	Viridiplantae	33090
Anthoceros_angustus-AANG011213	Embryophyta	3193	Viridiplantae	33090
Physcomitrium_patens-Pp3c16_22100V3.1.p	Embryophyta	3193	Viridiplantae	33090
Anthoceros_angustus-AANG001367	Embryophyta	3193	Viridiplantae	33090
Marchantia_polymorpha-Mapoly0043s0014.1.p	Embryophyta	3193	Viridiplantae	33090
Anthoceros_angustus-AANG008522	Embryophyta	3193	Viridiplantae	33090
Marchantia_polymorpha-Mapoly0010s0167.1.p	Embryophyta	3193	Viridiplantae	33090
Anthoceros_angustus-AANG001761	Embryophyta	3193	Viridiplantae	33090
Physcomitrium_patens-Pp3c1_14880V3.1.p	Embryophyta	3193	Viridiplantae	33090
Anthoceros_angustus-AANG007083	Embryophyta	3193	Viridiplantae	33090
Anthoceros_angustus-AANG007101	Embryophyta	3193	Viridiplantae	33090
Marchantia_polymorpha-Mapoly0103s0062.1.p	Embryophyta	3193	Viridiplantae	33090
Marchantia_polymorpha-Mapoly0037s0064.1.p	Embryophyta	3193	Viridiplantae	33090
Anthoceros_angustus-AANG005097	Embryophyta	3193	Viridiplantae	33090
Anthoceros_angustus-AANG007783	Embryophyta	3193	Viridiplantae	33090
Marchantia_polymorpha-Mapoly0011s0141.1.p	Embryophyta	3193	Viridiplantae	33090
Marchantia_polymorpha-Mapoly0130s0025.1.p	Embryophyta	3193	Viridiplantae	33090
Anthoceros_angustus-AANG002748	Embryophyta	3193	Viridiplantae	33090
Physcomitrium_patens-Pp3c21_8250V3.1.p	Embryophyta	3193	Viridiplantae	33090
Marchantia_polymorpha-Mapoly0138s0048.1.p	Embryophyta	3193	Viridiplantae	33090
Physcomitrium_patens-Pp3c10_23950V3.1.p	Embryophyta	3193	Viridiplantae	33090
Anthoceros_angustus-AANG002213	Embryophyta	3193	Viridiplantae	33090
Physcomitrium_patens-Pp3c12_12860V3.1.p	Embryophyta	3193	Viridiplantae	33090
Selaginella_moellendorffii-79756	Embryophyta	3193	Viridiplantae	33090
Anthoceros_angustus-AANG001511	Embryophyta	3193	Viridiplantae	33090
Physcomitrium_patens-Pp3c6_22440V3.1.p	Embryophyta	3193	Viridiplantae	33090
Marchantia_polymorpha-Mapoly0224s0001.1.p	Embryophyta	3193	Viridiplantae	33090
Physcomitrium_patens-Pp3c22_17100V3.1.p	Embryophyta	3193	Viridiplantae	33090
Anthoceros_angustus-AANG013738	Embryophyta	3193	Viridiplantae	33090
Marchantia_polymorpha-Mapoly0009s0228.1.p	Embryophyta	3193	Viridiplantae	33090
Marchantia_polymorpha-Mapoly0055s0038.1.p	Embryophyta	3193	Viridiplantae	33090
Marchantia_polymorpha-Mapoly0027s0026.1.p	Embryophyta	3193	Viridiplantae	33090
Selaginella_moellendorffii-415951	Embryophyta	3193	Viridiplantae	33090
Anthoceros_angustus-AANG007513	Embryophyta	3193	Viridiplantae	33090
Anthoceros_angustus-AANG009542	Embryophyta	3193	Viridiplantae	33090
Physcomitrium_patens-Pp3c20_2450V3.1.p	Embryophyta	3193	Viridiplantae	33090
Anthoceros_angustus-AANG007207	Embryophyta	3193	Viridiplantae	33090
Anthoceros_angustus-AANG002928	Embryophyta	3193	Viridiplantae	33090
Anthoceros_angustus-AANG010792	Embryophyta	3193	Viridiplantae	33090
Marchantia_polymorpha-Mapoly0123s0036.1.p	Embryophyta	3193	Viridiplantae	33090
Physcomitrium_patens-Pp3c13_970V3.1.p	Embryophyta	3193	Viridiplantae	33090
Selaginella_moellendorffii-90770	Embryophyta	3193	Viridiplantae	33090
Marchantia_polymorpha-Mapoly0023s0008.1.p	Embryophyta	3193	Viridiplantae	33090
Marchantia_polymorpha-Mapoly0025s0077.1.p	Embryophyta	3193	Viridiplantae	33090
Physcomitrium_patens-Pp3c23_9930V3.1.p	Embryophyta	3193	Viridiplantae	33090
Physcomitrium_patens-Pp3c23_22700V3.1.p	Embryophyta	3193	Viridiplantae	33090
Physcomitrium_patens-Pp3c4_24970V3.1.p	Embryophyta	3193	Viridiplantae	33090
Anthoceros_angustus-AANG006848	Embryophyta	3193	Viridiplantae	33090
Anthoceros_angustus-AANG005557	Embryophyta	3193	Viridiplantae	33090
Anthoceros_angustus-AANG004622	Embryophyta	3193	Viridiplantae	33090
Marchantia_polymorpha-Mapoly0026s0052.1.p	Embryophyta	3193	Viridiplantae	33090
Marchantia_polymorpha-Mapoly0004s0155.1.p	Embryophyta	3193	Viridiplantae	33090
Chara_braunii-g18794	Streptophytina	131221	Viridiplantae	33090
Chara_braunii-g34797	Streptophytina	131221	Viridiplantae	33090
Chara_braunii-g51255	Streptophytina	131221	Viridiplantae	33090
Chara_braunii-g25953	Streptophytina	131221	Viridiplantae	33090
Chara_braunii-g48609	Streptophytina	131221	Viridiplantae	33090
Chara_braunii-g20032	Streptophytina	131221	Viridiplantae	33090
Chara_braunii-g28681	Streptophytina	131221	Viridiplantae	33090
Chara_braunii-g40624	Streptophytina	131221	Viridiplantae	33090
Chara_braunii-g41761	Streptophytina	131221	Viridiplantae	33090
Chara_braunii-g37463	Streptophytina	131221	Viridiplantae	33090
Chara_braunii-g23861	Streptophytina	131221	Viridiplantae	33090
Chara_braunii-g88573	Streptophytina	131221	Viridiplantae	33090
Chara_braunii-g31986	Streptophytina	131221	Viridiplantae	33090
Chara_braunii-g16977	Streptophytina	131221	Viridiplantae	33090
Chara_braunii-g38802	Streptophytina	131221	Viridiplantae	33090
Chara_braunii-g26301	Streptophytina	131221	Viridiplantae	33090
Chara_braunii-g49632	Streptophytina	131221	Viridiplantae	33090
Chara_braunii-g66803	Streptophytina	131221	Viridiplantae	33090
Mesotaenium_endlicherianum-ME000118S00128	Streptophytina	131221	Viridiplantae	33090
Mesotaenium_endlicherianum-ME000591S08519	Streptophytina	131221	Viridiplantae	33090
Mesotaenium_endlicherianum-ME000010S10830	Streptophytina	131221	Viridiplantae	33090
Anthoceros_angustus-AANG010606	Streptophytina	131221	Viridiplantae	33090
Mesotaenium_endlicherianum-ME000153S01469	Streptophytina	131221	Viridiplantae	33090
Mesotaenium_endlicherianum-ME000164S01711	Streptophytina	131221	Viridiplantae	33090
Mesotaenium_endlicherianum-ME000186S02507	Streptophytina	131221	Viridiplantae	33090
Mesotaenium_endlicherianum-ME000774S09575	Streptophytina	131221	Viridiplantae	33090
Mesotaenium_endlicherianum-ME000369S06448	Streptophytina	131221	Viridiplantae	33090
Physcomitrium_patens-Pp3c16_12570V3.1.p	Streptophytina	131221	Viridiplantae	33090
Physcomitrium_patens-Pp3c13_14680V3.1.p	Streptophytina	131221	Viridiplantae	33090
Mesotaenium_endlicherianum-ME000027S04803	Streptophytina	131221	Viridiplantae	33090
Mesotaenium_endlicherianum-ME000392S06803	Streptophytina	131221	Viridiplantae	33090
Mesotaenium_endlicherianum-ME000376S06490	Streptophytina	131221	Viridiplantae	33090
Anthoceros_angustus-AANG013337	Streptophytina	131221	Viridiplantae	33090
Marchantia_polymorpha-Mapoly0046s0104.1.p	Streptophytina	131221	Viridiplantae	33090
Mesotaenium_endlicherianum-ME000207S02844	Streptophytina	131221	Viridiplantae	33090
Marchantia_polymorpha-Mapoly0007s0270.1.p	Streptophytina	131221	Viridiplantae	33090
Marchantia_polymorpha-Mapoly0115s0027.1.p	Streptophytina	131221	Viridiplantae	33090
Mesotaenium_endlicherianum-ME000035S06204	Streptophytina	131221	Viridiplantae	33090
Mesotaenium_endlicherianum-ME000271S04469	Streptophytina	131221	Viridiplantae	33090
[truncated: 299 more rows]

## Sheet: ST3
Supplementary Table 3. Assembly statistics associated with each genome/candidate included in this study.
[truncated: 1,171 more rows]

[truncated: 2 more sheets: ST4, ST5]
